# Supplementary material for: Exploring osteosarcoma based on the tumor microenvironment
Source: Front Immunol. 2024 Nov 25;15:1423194. doi: 10.3389/fimmu.2024.1423194 (PMC11625786; doi:10.3389/fimmu.2024.1423194)
Supplement: Supplementary file 1 [file Table1.xlsx]

## Sheet: Sheet1
Table S1:clinical characteristics of 84 patients with osteosarcoma
ID	Age(days)	Gender	OS-time(days)	Status	Metastatic	Metastasis site	Primary tumor site
TARGET.40.PASUUH.01A	5143	Female	1625	Alive	Non-metastatic	-	Leg/foot
TARGET.40.PAUTWB.01A	5064	Male	687	Alive	Non-metastatic	-	Leg/foot
TARGET.40.PARJXU.01A	4624	Female	1631	Dead	Metastatic	Lung only	Leg/foot
TARGET.40.PAPWWC.01A	3595	Female	2520	Alive	Non-metastatic	-	Leg/foot
TARGET.40.PAUUML.01A	2177	Male	672	Alive	Non-metastatic	-	Leg/foot
TARGET.40.PAMHLF.01A	3233	Male	1913	Alive	Non-metastatic	-	Leg/foot
TARGET.40.PAUBIT.01A	4513	Female	1029	Alive	Non-metastatic	-	Leg/foot
TARGET.40.PASFCV.01A	3849	Female	2062	Alive	Non-metastatic	-	Leg/foot
TARGET.40.PARDAX.01A	3680	Male	679	Dead	Metastatic	Lung only	Leg/foot
TARGET.40.0A4I4O.01A	11828	Male	627	Dead	Non-metastatic	-	Leg/Foot
TARGET.40.0A4I48.01A	5854	Female	1616	Alive	Metastatic	Lung only	Leg/Foot
TARGET.40.PASEFS.01A	6625	Male	2112	Alive	Non-metastatic	-	Leg/foot
TARGET.40.PARKAF.01A	6085	Male	1061	Dead	Non-metastatic	-	Leg/foot
TARGET.40.PATUXZ.01A	6345	Female	510	Dead	Metastatic	Bone and lung	Leg/foot
TARGET.40.PAMHYN.01A	3499	Female	3900	Alive	Non-metastatic	-	Leg/foot
TARGET.40.PASEBY.01A	4249	Male	2049	Alive	Non-metastatic	-	Leg/foot
TARGET.40.PANMIG.01A	5360	Male	776	Dead	Metastatic	Lung only	Leg/foot
TARGET.40.PAKFVX.01A	5407	Male	922	Alive	Non-metastatic	-	Leg/foot
TARGET.40.PASNZV.01A	5947	Male	1747	Alive	Non-metastatic	-	Leg/foot
TARGET.40.0A4I4M.01A	6916	Female	708	Alive	Non-metastatic	-	Leg/Foot
TARGET.40.PAMYYJ.01A	6477	Male	271	Dead	Metastatic	Lung only	Leg/foot
TARGET.40.PAVECB.01A	3272	Female	476	Alive	Non-metastatic	-	Arm/hand
TARGET.40.0A4I42.01A	6268	Female	619	Dead	Non-metastatic	-	Arm/hand
TARGET.40.PASYUK.01A	5931	Female	1870	Alive	Non-metastatic	-	Leg/foot
TARGET.40.PALECC.01A	3661	Female	754	Dead	Non-metastatic	-	Arm/hand
TARGET.40.PAMLKS.01A	4509	Female	180	Dead	Metastatic	Bone and lung	Leg/foot
TARGET.40.PANSEN.01A	5234	Male	2256	Alive	Non-metastatic	-	Leg/foot
TARGET.40.PALHRL.01A	6019	Male	4374	Alive	Metastatic	Lung only	Leg/foot
TARGET.40.PANZHX.01A	5127	Female	1323	Alive	Metastatic	Bone and lung	Leg/foot
TARGET.40.PALKDP.01A	3388	Female	3282	Alive	Non-metastatic	-	Leg/foot
TARGET.40.0A4I65.01A	6520	Male	2895	Alive	Metastatic	Lung only	Leg/foot
TARGET.40.0A4I6O.01A	6738	Male	1906	Dead	Non-metastatic	-	Leg/Foot
TARGET.40.PALFYN.01A	4841	Female	1003	Dead	Non-metastatic	-	Leg/foot
TARGET.40.PATPBS.01A	5513	Male	1468	Alive	Non-metastatic	-	Leg/foot
TARGET.40.PAPXGT.01A	4172	Female	2526	Alive	Non-metastatic	-	Leg/foot
TARGET.40.0A4HLD.01A	7254	Male	3946	Alive	Non-metastatic	-	Leg/Foot
TARGET.40.PAUYTT.01A	6702	Female	579	Alive	Non-metastatic	-	Leg/foot
TARGET.40.0A4I0W.01A	7330	Male	683	Alive	Non-metastatic	-	Leg/Foot
TARGET.40.PARFTG.01A	4987	Female	653	Dead	Non-metastatic	-	Leg/foot
TARGET.40.0A4HX8.01A	10635	Male	1750	Alive	Non-metastatic	-	Leg/Foot
TARGET.40.PAUTYB.01A	4418	Female	537	Dead	Non-metastatic	-	Leg/foot
TARGET.40.PATMXR.01A	7631	Female	386	Dead	Metastatic	Bone and lung	Leg/foot
TARGET.40.PAPKWD.01A	3478	Male	422	Dead	Non-metastatic	-	Leg/foot
TARGET.40.PAPNVD.01A	5289	Female	922	Dead	Non-metastatic	-	Leg/foot
TARGET.40.PATMPU.01A	5060	Male	1579	Dead	Non-metastatic	-	Leg/foot
TARGET.40.PAPIJR.01A	4597	Female	1719	Alive	Non-metastatic	-	Leg/foot
TARGET.40.PAMEKS.01A	3942	Male	857	Dead	Metastatic	Lung only	Leg/foot
TARGET.40.PAVDTY.01A	4898	Male	369	Alive	Non-metastatic	-	Leg/foot
TARGET.40.PANGPE.01A	4794	Male	3378	Alive	Non-metastatic	-	Leg/foot
TARGET.40.PAMJXS.01A	4100	Male	3862	Alive	Non-metastatic	-	Leg/foot
TARGET.40.PAKZZK.01A	4864	Male	1515	Dead	Non-metastatic	-	Leg/foot
TARGET.40.PALWWX.01A	4464	Female	2163	Alive	Metastatic	Lung only	Leg/foot
TARGET.40.PASKZZ.01A	4808	Female	542	Alive	Non-metastatic	-	Leg/foot
TARGET.40.0A4HXS.01A	8470	Male	2948	Alive	Non-metastatic	-	Leg/Foot
TARGET.40.PATEEM.01A	5875	Male	1451	Alive	Non-metastatic	-	Arm/hand
TARGET.40.0A4I0Q.01A	7269	Female	519	Dead	Metastatic	Lung only	Leg/Foot
TARGET.40.PALKGN.01A	6190	Male	2122	Alive	Non-metastatic	-	Leg/foot
TARGET.40.PASRNE.01A	1299	Female	1707	Alive	Non-metastatic	-	Leg/foot
TARGET.40.PARGTM.01A	5925	Male	2610	Alive	Non-metastatic	-	Leg/foot
TARGET.40.PAUVUL.01A	2027	Female	347	Dead	Metastatic	Lung only	Leg/foot
TARGET.40.PANGRW.01A	6088	Male	3378	Alive	Non-metastatic	-	Leg/foot
TARGET.40.PAVCLP.01A	4062	Female	511	Alive	Non-metastatic	-	Leg/foot
TARGET.40.PATAWV.01A	5667	Male	1702	Alive	Non-metastatic	-	Leg/foot
TARGET.40.PARBGW.01A	4634	Female	286	Alive	Metastatic	Bone only	Leg/foot
TARGET.40.PANXSC.01A	5545	Male	1217	Alive	Non-metastatic	-	Leg/foot
TARGET.40.0A4HMC.01A	10205	Male	377	Alive	Non-metastatic	-	Leg/Foot
TARGET.40.PAUXPZ.01A	4507	Female	606	Alive	Metastatic	Lung only	Leg/foot
TARGET.40.PATJVI.01A	5755	Male	1575	Alive	Metastatic	Lung only	Leg/foot
TARGET.40.PAMRHD.01A	3942	Female	74	Dead	Metastatic	Bone and lung	Leg/foot
TARGET.40.PALZGU.01A	5603	Male	2882	Dead	Non-metastatic	-	Leg/foot
TARGET.40.PANZZJ.01A	6855	Male	1538	Alive	Non-metastatic	-	Leg/foot
TARGET.40.PATKSS.01A	4889	Male	758	Dead	Non-metastatic	-	Pelvis
TARGET.40.PATMIF.01A	4383	Female	1580	Alive	Non-metastatic	-	Leg/foot
TARGET.40.PANPUM.01A	5996	Male	295	Dead	Metastatic	Lung only	Pelvis
TARGET.40.PAKXLD.01A	5245	Female	2462	Alive	Non-metastatic	-	Arm/hand
TARGET.40.PASSLM.01A	3538	Male	1865	Alive	Metastatic	Lung only	Arm/hand
TARGET.40.PAMTCM.01A	4938	Female	3002	Alive	Non-metastatic	-	Leg/foot
TARGET.40.0A4HY5.01A	7264	Male	290	Dead	Metastatic	Lung only	Leg/Foot
TARGET.40.PAVALD.01A	5924	Male	551	Alive	Non-metastatic	-	Leg/foot
TARGET.40.0A4I8U.01A	7328	Male	983	Alive	Non-metastatic	-	Leg/Foot
TARGET.40.0A4I9K.01A	8237	Male	2257	Alive	Non-metastatic	-	Leg/foot
TARGET.40.0A4I3S.01A	8313	Male	1844	Alive	Non-metastatic	-	Leg/Foot
TARGET.40.PANVJJ.01A	5044	Female	3095	Alive	Non-metastatic	-	Leg/foot
TARGET.40.0A4I5B.01A	7615	Male	619	Alive	Non-metastatic	-	Leg/Foot
