# Supplementary material for: Exploring osteosarcoma based on the tumor microenvironment
Source: Front Immunol. 2024 Nov 25;15:1423194. doi: 10.3389/fimmu.2024.1423194 (PMC11625786; doi:10.3389/fimmu.2024.1423194)
Supplement: Supplementary file 3 [file Table3.xlsx]

## Sheet: 免疫csv
Table S3: ESTIMATE analysis performed on the 84 samples.
samples	StromalScore	ImmuneScore	ESTIMATEScore	TumorPurity
TARGET.40.PASUUH.01A	179.263	1851	2030.27	0.619252
TARGET.40.PAUTWB.01A	771.468	1226.37	1997.84	0.622983
TARGET.40.PARJXU.01A	861.481	-73.6276	787.854	0.751387
TARGET.40.PAPWWC.01A	206.047	429.104	635.151	0.765988
TARGET.40.PAUUML.01A	-163.908	-1037.32	-1201.22	0.909523
TARGET.40.PAMHLF.01A	930.993	128.761	1059.75	0.724459
TARGET.40.PAUBIT.01A	1222.06	387.207	1609.26	0.666563
TARGET.40.PASFCV.01A	1688.85	1566.34	3255.19	0.468847
TARGET.40.PARDAX.01A	-156.757	-76.2796	-233.037	0.84148
TARGET.40.0A4I4O.01A	338.227	305.559	643.786	0.765172
TARGET.40.0A4I48.01A	1070.33	1115.44	2185.77	0.601169
TARGET.40.PASEFS.01A	-319.642	-1523.54	-1843.18	0.944598
TARGET.40.PARKAF.01A	194.037	256.442	450.479	0.78313
TARGET.40.PATUXZ.01A	-91.5118	-226.001	-317.513	0.848115
TARGET.40.PAMHYN.01A	787.147	788.411	1575.56	0.670243
TARGET.40.PASEBY.01A	753.412	1003.82	1757.23	0.650215
TARGET.40.PANMIG.01A	1029.19	193.094	1222.29	0.707809
TARGET.40.PAKFVX.01A	-686.447	457.946	-228.501	0.84112
TARGET.40.PASNZV.01A	490.803	1037.76	1528.57	0.675346
TARGET.40.0A4I4M.01A	1271.5	1403.77	2675.27	0.542248
TARGET.40.PAMYYJ.01A	299.604	292.995	592.599	0.769988
TARGET.40.PAVECB.01A	1296.97	88.9465	1385.92	0.690639
TARGET.40.0A4I42.01A	-15.9556	224.2	208.244	0.804742
TARGET.40.PASYUK.01A	1952.22	2603.68	4555.9	0.292706
TARGET.40.PALECC.01A	361.332	836.868	1198.2	0.710302
TARGET.40.PAMLKS.01A	-661.772	-552.244	-1214.02	0.910302
TARGET.40.PANSEN.01A	1019.75	8.84105	1028.59	0.727605
TARGET.40.PALHRL.01A	-246.212	577.591	331.379	0.793882
TARGET.40.PANZHX.01A	1068.38	1337.5	2405.88	0.57504
TARGET.40.PALKDP.01A	-22.2592	-605.308	-627.567	0.871341
TARGET.40.0A4I65.01A	840.711	243.995	1084.71	0.72193
TARGET.40.0A4I6O.01A	777.908	-46.6079	731.3	0.756839
TARGET.40.PALFYN.01A	1618.02	1704.12	3322.14	0.460144
TARGET.40.PATPBS.01A	486.347	726.12	1212.47	0.708826
TARGET.40.PAPXGT.01A	712.642	1293.91	2006.55	0.621981
TARGET.40.0A4HLD.01A	7.93042	-34.2036	-26.2732	0.824697
TARGET.40.PAUYTT.01A	417.138	-338.357	78.7807	0.815877
TARGET.40.0A4I0W.01A	1310.98	547.417	1858.39	0.638862
TARGET.40.PARFTG.01A	687.923	633.652	1321.58	0.697439
TARGET.40.0A4HX8.01A	250.138	1.40534	251.543	0.800953
TARGET.40.PAUTYB.01A	196.058	1244.7	1440.76	0.684795
TARGET.40.PATMXR.01A	-136.045	177.721	41.6759	0.819015
TARGET.40.PAPKWD.01A	-701.777	-368.532	-1070.31	0.901368
TARGET.40.PAPNVD.01A	-464.467	-544.113	-1008.58	0.897407
TARGET.40.PATMPU.01A	-65.6211	213.547	147.926	0.809967
TARGET.40.PAPIJR.01A	764.471	1415.24	2179.71	0.601879
TARGET.40.PAMEKS.01A	831.164	-215.707	615.457	0.767843
TARGET.40.PAVDTY.01A	465.355	864.357	1329.71	0.696582
TARGET.40.PANGPE.01A	742.153	432.201	1174.35	0.712762
TARGET.40.PAMJXS.01A	242.248	293.3	535.548	0.775304
TARGET.40.PAKZZK.01A	927.598	688.747	1616.34	0.665787
TARGET.40.PALWWX.01A	744.255	631.211	1375.47	0.691748
TARGET.40.PASKZZ.01A	1371.72	411.105	1782.82	0.647357
TARGET.40.0A4HXS.01A	413.833	489.452	903.285	0.740099
TARGET.40.PATEEM.01A	773.684	217.14	990.825	0.731397
TARGET.40.0A4I0Q.01A	995.802	420.62	1416.42	0.687394
TARGET.40.PALKGN.01A	958.211	1155.74	2113.95	0.60956
TARGET.40.PASRNE.01A	644.39	916.21	1560.6	0.67187
TARGET.40.PARGTM.01A	-321.996	238.174	-83.8222	0.829445
TARGET.40.PAUVUL.01A	-41.4713	253.28	211.809	0.804432
TARGET.40.PANGRW.01A	850.911	715.406	1566.32	0.671249
TARGET.40.PAVCLP.01A	1011.8	904.112	1915.91	0.632344
TARGET.40.PATAWV.01A	514.001	149.759	663.76	0.763281
TARGET.40.PARBGW.01A	308.673	831.052	1139.72	0.716318
TARGET.40.PANXSC.01A	744.823	1460.35	2205.17	0.598891
TARGET.40.0A4HMC.01A	376.152	1263.51	1639.67	0.663229
TARGET.40.PAUXPZ.01A	265.795	-18.1124	247.683	0.801292
TARGET.40.PATJVI.01A	169.546	936.071	1105.62	0.719802
TARGET.40.PAMRHD.01A	518.27	715.552	1233.82	0.706612
TARGET.40.PALZGU.01A	469.857	691.747	1161.6	0.714073
TARGET.40.PANZZJ.01A	1257.89	1036.01	2293.9	0.58841
TARGET.40.PATKSS.01A	-178.515	-1109.63	-1288.14	0.914752
TARGET.40.PATMIF.01A	1036.12	1583.23	2619.35	0.549127
TARGET.40.PANPUM.01A	318.367	-443.871	-125.504	0.832847
TARGET.40.PAKXLD.01A	139.464	-875.099	-735.634	0.879015
TARGET.40.PASSLM.01A	-22.4947	-268.816	-291.31	0.84607
TARGET.40.PAMTCM.01A	-131.562	-777.952	-909.514	0.890897
TARGET.40.0A4HY5.01A	464.097	185.229	649.327	0.764648
TARGET.40.PAVALD.01A	-261.269	-1161.73	-1422.99	0.92257
TARGET.40.0A4I8U.01A	783.17	573.917	1357.09	0.693693
TARGET.40.0A4I9K.01A	426.866	516.497	943.362	0.73613
TARGET.40.0A4I3S.01A	859.823	-72.9173	786.905	0.751479
TARGET.40.PANVJJ.01A	1354.66	484.199	1838.86	0.641066
TARGET.40.0A4I5B.01A	696.477	1193.92	1890.4	0.635241
