# Supplementary material for: Exploring osteosarcoma based on the tumor microenvironment
Source: Front Immunol. 2024 Nov 25;15:1423194. doi: 10.3389/fimmu.2024.1423194 (PMC11625786; doi:10.3389/fimmu.2024.1423194)
Supplement: Supplementary file 4 [file Table4.xlsx]

## Sheet: resres
Table S4 abundance of ssGSEA immune cell infiltration.
ID	Activated.B.cell	Activated.CD4.T.cell	Activated.CD8.T.cell	Activated.dendritic.cell	APC_co_inhibition	APC_co_stimulation	CCR	CD56bright.natural.killer.cell	CD56dim.natural.killer.cell	Check-point	Cytolytic_activity	Eosinophil	Gamma.delta.T.cell	HLA	Immature.B.cell	Immature.dendritic.cell	Inflammation-promoting	Macrophage	Mast.cell	MDSC	MHC_class_I	Monocyte	Natural.killer.cell	Natural.killer.T.cell	Neutrophil	Parainflammation	Plasmacytoid.dendritic.cell	Regulatory.T.cell	T.follicular.helper.cell	T_cell_co-inhibition	T_cell_co-stimulation	Type.1.T.helper.cell	Type.17.T.helper.cell	Type.2.T.helper.cell	Type_I_IFN_Reponse	Type_II_IFN_Reponse
TARGET.40.PASUUH.01A	-0.131366	0.132643	0.379206	0.188868	0.0796839	0.0336584	-0.0143123	0.209996	0.219651	0.0524524	0.503013	-0.123039	0.246066	0.456818	0.0260537	0.236266	0.273968	0.0927902	-0.00701459	0.342034	0.605348	0.270816	0.191727	0.099837	-0.198097	0.248475	0.278858	0.197697	0.176224	0.0852492	0.0590663	0.116728	-0.0914153	0.116137	0.199974	-0.0213306
TARGET.40.PAUTWB.01A	-0.19766	0.0614408	0.12642	0.171982	0.13733	-0.0890987	-0.0343887	0.179871	0.290798	-0.0323862	0.171382	-0.110088	0.258186	0.438751	-0.0284834	0.2452	-0.0404334	0.128303	0.0145126	0.250481	0.586767	0.275186	0.233571	0.0931354	-0.154416	0.230807	0.307829	0.219803	0.204081	-0.0371936	-0.136849	0.0843068	-0.0397623	0.0852996	0.105937	0.0301493
TARGET.40.PARJXU.01A	-0.222193	0.126575	0.0722197	0.114009	0.0872238	-0.0181262	-0.0177676	0.15922	0.282664	-0.0846322	0.0970356	0.00182865	0.201168	0.288891	-0.0789317	0.21469	-0.0111067	0.0157157	0.0728724	0.107412	0.595715	0.22944	0.226394	0.128249	-0.174426	0.202525	0.292318	0.0934036	0.11232	-0.177555	-0.161503	0.102009	-0.000453325	0.12512	0.0480418	0.0815105
TARGET.40.PAPWWC.01A	-0.20025	0.0853511	0.164749	0.167772	-0.0171706	-0.0170176	-0.0618806	0.236018	0.311344	-0.0845336	0.248152	-0.0900623	0.257872	0.386585	-0.0730031	0.246458	-0.0579688	0.0645292	-0.0109211	0.157975	0.557828	0.249325	0.173783	0.0547809	-0.201027	0.207636	0.27247	0.0946978	0.156229	-0.159106	-0.191879	0.0842745	-0.0770222	0.103644	0.0884682	-0.189242
TARGET.40.PAUUML.01A	-0.248521	0.0420365	0.00968923	0.0946022	-0.153892	-0.176487	-0.111509	0.15165	0.267359	-0.197828	-0.322997	-0.132688	0.176562	0.199832	-0.109151	0.182431	-0.203169	-0.0938493	-0.0994	-0.0192257	0.423956	0.202369	0.153609	0.0609004	-0.277966	0.0866461	0.279465	0.0494244	0.096781	-0.28577	-0.228639	0.0410073	-0.112973	0.102869	-0.0584576	-0.00949172
TARGET.40.PAMHLF.01A	-0.220868	0.0805712	0.0806717	0.129043	0.0149187	-0.145946	-0.0483142	0.187298	0.309202	-0.0926962	-0.0994422	-0.166968	0.206713	0.355988	-0.0525167	0.247274	-0.0610587	0.0413093	-0.0374253	0.132151	0.582117	0.234454	0.195718	0.0978109	-0.254147	0.24209	0.293974	0.0972384	0.109393	-0.152442	-0.122116	0.0660193	-0.131635	0.123527	0.235615	0.032219
TARGET.40.PAUBIT.01A	-0.224866	0.0703763	0.124959	0.134748	0.0791016	-0.00770211	-0.0395904	0.232493	0.342255	-0.0449241	0.0104829	-0.107801	0.182065	0.393053	-0.0511551	0.227972	-0.0227001	0.0991336	-0.0539058	0.164421	0.548055	0.252062	0.179617	0.0748072	-0.232675	0.247501	0.290281	0.116405	0.133447	-0.1053	-0.112948	0.0659485	-0.125905	0.0730644	0.118502	0.0125942
TARGET.40.PASFCV.01A	-0.218266	0.152919	0.146607	0.181773	0.150641	0.000236691	-0.0162674	0.22775	0.290461	-0.0175425	0.228233	-0.0970467	0.246317	0.464361	0.0265841	0.268249	0.0376381	0.169338	0.0243928	0.337934	0.597309	0.271049	0.206835	0.122818	-0.140665	0.28277	0.304372	0.256682	0.202805	-0.0194979	-0.131785	0.12582	-0.0549889	0.143067	0.178212	0.0802186
TARGET.40.PARDAX.01A	-0.242576	0.173664	0.0735634	0.145313	0.024913	-0.113413	-0.0823298	0.154043	0.305182	-0.101791	-0.142113	-0.0809555	0.24203	0.336072	-0.0598722	0.239982	-0.140591	0.006693	-0.0223843	0.111898	0.526913	0.244763	0.163224	0.082037	-0.208453	0.179827	0.289838	0.0698823	0.138687	-0.133212	-0.189294	0.0499007	-0.0671488	0.127738	0.0932307	-0.0462689
TARGET.40.0A4I4O.01A	-0.252329	0.106118	0.100727	0.137325	-0.0493935	-0.0296102	-0.0464392	0.167652	0.328056	-0.0770012	0.142223	-0.157892	0.232393	0.198541	-0.0830597	0.239271	-0.122155	0.0701767	-0.0415484	0.229608	0.545867	0.218035	0.179027	0.0521734	-0.23799	0.189273	0.287693	0.18989	0.103609	-0.134261	-0.169258	0.0590723	-0.138771	0.099624	0.0157107	0.108279
TARGET.40.0A4I48.01A	-0.173857	0.0955108	0.117677	0.163818	0.132308	-0.0552149	-0.00982722	0.164902	0.314718	-0.0116294	-0.0991755	-0.0317852	0.243598	0.414148	-0.0156287	0.250046	-0.0224587	0.108496	0.0179032	0.291494	0.585397	0.27527	0.237442	0.130477	-0.160107	0.269992	0.288088	0.210028	0.200085	-0.00308008	-0.114831	0.0881253	-0.0587581	0.0767973	0.161031	-0.00646256
TARGET.40.PASEFS.01A	-0.270028	0.0562019	0.0178561	0.0648727	-0.135194	-0.235891	-0.1559	0.180143	0.216602	-0.233555	-0.302988	-0.193169	0.108031	0.104418	-0.196335	0.223724	-0.196182	-0.0606625	-0.0291759	-0.0332507	0.422265	0.19562	0.144171	0.0379333	-0.251008	0.0266648	0.268042	-0.00986886	-0.0171831	-0.292714	-0.322693	0.0213134	-0.124906	0.153055	-0.135706	-0.0419287
TARGET.40.PARKAF.01A	-0.253716	0.0784338	0.118484	0.120368	0.00101005	-0.0378927	-0.0490435	0.182632	0.348846	-0.0881008	0.191035	-0.0810065	0.245105	0.24496	-0.103997	0.274553	-0.165224	0.0557643	-0.0158606	0.110466	0.538296	0.266486	0.177763	0.0563557	-0.168339	0.207189	0.296845	0.0927592	0.162346	-0.142489	-0.205576	0.0749144	-0.0578073	0.0963585	0.0596989	-0.000476462
TARGET.40.PATUXZ.01A	-0.242781	0.0805743	0.0432299	0.148326	-0.101591	-0.200199	-0.103153	0.148085	0.282624	-0.176914	-0.304717	-0.103713	0.251553	0.308019	-0.109635	0.24544	-0.135222	-0.0500876	0.041364	0.0713651	0.53827	0.231233	0.162278	0.0709031	-0.276614	0.178836	0.294244	0.0621443	0.109633	-0.218253	-0.257533	0.0290511	-0.0844915	0.0866196	0.0792236	-0.0289255
TARGET.40.PAMHYN.01A	-0.19915	0.0864359	0.140595	0.151737	0.0348485	-0.0831881	-0.0509199	0.185952	0.309451	-0.0805421	0.108325	-0.109624	0.254936	0.379026	-0.0241273	0.233712	-0.0387703	0.101955	-0.0163226	0.206447	0.576672	0.259894	0.204088	0.0629129	-0.166316	0.255757	0.28114	0.182784	0.133002	-0.0673366	-0.164772	0.0558883	-0.0649897	0.127764	0.264103	-0.0365211
TARGET.40.PASEBY.01A	-0.227034	0.150558	0.172523	0.166122	0.119833	0.0257698	-0.0311417	0.198102	0.317348	-0.0288788	0.320177	-0.117308	0.255589	0.38006	-0.035806	0.220497	0.00831042	0.104901	-0.0148762	0.216996	0.58319	0.275061	0.212827	0.119659	-0.155744	0.289175	0.287512	0.178658	0.180429	-0.0489582	-0.18	0.0900773	-0.0469133	0.132857	0.255622	-0.0391032
TARGET.40.PANMIG.01A	-0.159833	0.059142	0.0496519	0.143083	-0.0120119	-0.0389379	-0.0617669	0.152631	0.282811	-0.0839335	-0.128832	-0.132829	0.196899	0.379405	-0.0682589	0.210405	-0.0960329	0.0172296	-0.0141861	0.119091	0.555317	0.23647	0.205823	0.102894	-0.210293	0.228654	0.297843	0.166119	0.14192	-0.145679	-0.159166	0.0769115	-0.09957	0.0990614	0.15442	0.00181813
TARGET.40.PAKFVX.01A	-0.199044	0.141393	0.0811622	0.129761	0.0265124	-0.0307878	-0.0604471	0.221947	0.300879	-0.0779176	-0.040289	-0.0545516	0.262549	0.235201	-0.114992	0.26173	-0.102171	0.0269951	-0.0494208	0.133964	0.571173	0.267417	0.156298	0.042857	-0.192686	0.190373	0.283058	0.0743424	0.170739	-0.153408	-0.183424	0.0560565	-0.0218527	0.0703693	0.0630925	-0.122667
TARGET.40.PASNZV.01A	-0.170141	0.174039	0.153147	0.172387	0.126798	-0.0651173	-0.0289926	0.188789	0.267213	-0.0335788	0.037208	-0.115045	0.258754	0.471117	-0.00589218	0.26141	0.0826791	0.0567207	-0.0241087	0.247043	0.616622	0.255631	0.20028	0.0830012	-0.178807	0.322453	0.303245	0.161694	0.194177	-0.0305129	-0.112687	0.0925612	-0.075497	0.13133	0.356812	-0.100358
TARGET.40.0A4I4M.01A	-0.193296	0.146448	0.147768	0.160614	0.158806	-0.0717082	-0.000962508	0.191441	0.273983	-0.015954	0.0264463	-0.0750934	0.263169	0.414842	2.48e-05	0.261817	0.0538851	0.110067	0.0206173	0.317246	0.60457	0.276218	0.224545	0.129155	-0.139486	0.312106	0.279021	0.218488	0.206747	0.00871132	-0.0933534	0.105843	-0.0655638	0.131888	0.284331	0.0423524
TARGET.40.PAMYYJ.01A	-0.219387	0.0634251	0.101901	0.149422	0.061852	-0.131741	-0.0508191	0.169358	0.294439	-0.0776856	-0.0287295	-0.0955933	0.272465	0.346766	-0.106208	0.256841	0.0256039	0.0286389	-0.0390291	0.146387	0.522987	0.25179	0.215068	0.0819049	-0.23817	0.205511	0.293315	0.0796167	0.181563	-0.0679182	-0.153098	0.05821	-0.0768015	0.11193	0.0489296	0.0508859
TARGET.40.PAVECB.01A	-0.187982	0.0707147	0.0164921	0.137456	-0.0141789	-0.131594	-0.068203	0.167333	0.274999	-0.0924008	-0.18672	-0.150423	0.203023	0.370493	-0.0727648	0.203989	-0.115211	0.0682754	-0.0574621	0.10566	0.51775	0.255039	0.212521	0.1106	-0.22691	0.187424	0.310341	0.0788961	0.130612	-0.15134	-0.169666	0.0712209	-0.106818	0.10053	0.0536539	0.0213586
TARGET.40.0A4I42.01A	-0.217143	0.10753	0.0646371	0.165385	-0.0210329	-0.107907	-0.059824	0.157084	0.319954	-0.107377	-0.084237	-0.0146789	0.219505	0.290413	-0.0859519	0.258264	-0.107161	-0.00393333	-0.00907042	0.169304	0.528265	0.252886	0.139357	0.0664629	-0.120983	0.189473	0.297804	0.0894881	0.141152	-0.162268	-0.217798	0.0555051	-0.0376241	0.0733042	0.0442422	-0.166787
TARGET.40.PASYUK.01A	-0.0179531	0.248294	0.325414	0.217106	0.246129	-0.0426083	0.0455225	0.200408	0.256006	0.092077	0.507901	-0.0354159	0.295531	0.531752	0.0884533	0.27773	0.309962	0.163907	0.0556766	0.39596	0.620042	0.285053	0.285918	0.151219	-0.166986	0.346072	0.316058	0.276704	0.228052	0.160441	0.0366354	0.185035	-0.0169235	0.18379	0.332097	0.124578
TARGET.40.PALECC.01A	-0.241298	0.126933	0.121017	0.176764	0.0652134	-0.0055903	-0.0251684	0.186986	0.349156	-0.0531014	0.131237	-0.0597642	0.264525	0.372508	-0.0585639	0.272219	-0.0132392	0.10744	-0.00500263	0.212287	0.558778	0.273228	0.191637	0.0697636	-0.196658	0.210621	0.294895	0.159721	0.188187	-0.0941458	-0.181605	0.0733855	-0.0426168	0.0849064	-0.0021048	-0.141666
TARGET.40.PAMLKS.01A	-0.192792	0.0888865	0.110496	0.113234	-0.114391	-0.203719	-0.12007	0.176984	0.232138	-0.129596	-0.160715	-0.111119	0.197489	0.276119	-0.138352	0.218172	-0.158477	0.0272442	-0.0735924	0.127389	0.466087	0.22853	0.0996575	0.0392127	-0.240611	0.0962349	0.265674	0.0540527	0.0671697	-0.204375	-0.11043	0.0265256	-0.127833	0.0891372	-0.043504	-0.196967
TARGET.40.PANSEN.01A	-0.229264	0.0664796	0.0525743	0.13519	-0.0313443	-0.151922	-0.085399	0.165811	0.303479	-0.127349	-0.202778	-0.16312	0.201313	0.306474	-0.0626696	0.227969	-0.108341	0.0121223	-0.0517703	0.115403	0.522265	0.227751	0.189027	0.0946954	-0.239517	0.224259	0.287494	0.143747	0.110798	-0.119002	-0.19304	0.0597296	-0.121249	0.142268	0.102747	0.0704318
TARGET.40.PALHRL.01A	-0.260121	0.0619546	0.135816	0.157756	-0.00515064	-0.0800124	-0.0575749	0.191223	0.333968	-0.0802805	-0.0829614	-0.12227	0.249774	0.293586	-0.109843	0.245081	-0.0460791	0.0618696	-0.0306181	0.258506	0.570074	0.264244	0.187304	0.0451493	-0.219367	0.1996	0.252979	0.122526	0.124401	-0.117441	-0.144181	0.0484467	-0.102915	0.0714961	0.0307176	-0.0997251
TARGET.40.PANZHX.01A	-0.151458	0.177787	0.198125	0.168838	0.178829	-0.00625078	0.00589504	0.190757	0.298463	0.0261215	0.128156	-0.0741051	0.281693	0.415289	-0.00696075	0.279754	0.162942	0.130798	0.0382978	0.290298	0.606859	0.277091	0.214554	0.120905	-0.129829	0.321161	0.289037	0.177076	0.22337	0.02271	-0.0747604	0.119339	-0.031285	0.117461	0.227468	-0.000778713
TARGET.40.PALKDP.01A	-0.235702	0.106073	0.0425946	0.10131	-0.0362986	-0.193552	-0.0971853	0.127901	0.223421	-0.140932	-0.226289	-0.116587	0.218611	0.249955	-0.124879	0.222017	-0.0945592	-0.0424261	-0.0393908	0.0602756	0.53909	0.22475	0.185935	0.0616576	-0.247861	0.113695	0.273907	0.0492005	0.0833035	-0.170941	-0.261964	0.0480667	-0.120206	0.0791639	0.0689845	-0.0318996
TARGET.40.0A4I65.01A	-0.181489	0.101629	0.0486746	0.16196	0.0234345	-0.0729834	-0.0476284	0.160707	0.31356	-0.0820609	-0.104023	-0.095096	0.231445	0.28512	-0.102479	0.243298	-0.0415707	0.0423644	0.00262616	0.159095	0.582248	0.251736	0.178268	0.11265	-0.214824	0.195766	0.289147	0.111584	0.182453	-0.0914537	-0.224097	0.0665867	-0.0660845	0.108417	-0.0520443	0.0208969
TARGET.40.0A4I6O.01A	-0.238756	0.116539	0.104015	0.159828	0.0256901	-0.138315	-0.0485554	0.189705	0.331927	-0.101792	-0.104313	-0.154407	0.192415	0.353465	-0.0591948	0.228131	-0.0204469	-0.013	0.0630845	0.11621	0.592536	0.236458	0.199622	0.130398	-0.225319	0.256345	0.278327	0.124304	0.130414	-0.112101	-0.10135	0.0948619	-0.0966926	0.152077	0.178261	0.0369919
TARGET.40.PALFYN.01A	-0.124442	0.18718	0.288402	0.209954	0.247997	0.0539135	0.0138906	0.187888	0.293373	0.0749428	0.351713	-0.130472	0.263832	0.492419	0.00987692	0.230386	0.239469	0.15007	-0.0170379	0.335169	0.608028	0.288074	0.261177	0.147383	-0.171074	0.318112	0.291176	0.246625	0.236629	0.0427235	0.00894183	0.14922	-0.0251786	0.0946157	0.278934	-0.00531811
TARGET.40.PATPBS.01A	-0.232052	0.176754	0.0722336	0.138724	0.0386489	-0.0151548	-0.0399735	0.173952	0.310654	-0.050236	0.064027	-0.10044	0.241162	0.331153	-0.10191	0.267047	-0.0108693	0.0796362	-0.0347381	0.161484	0.585533	0.248	0.183108	0.107397	-0.193738	0.246714	0.294533	0.141753	0.168373	-0.0848386	-0.130722	0.0758098	-0.0811041	0.155414	0.109329	-0.070256
TARGET.40.PAPXGT.01A	-0.20284	0.14038	0.205105	0.187877	0.19699	-0.0271525	-0.0248806	0.189799	0.292373	-0.0240754	0.193455	-0.0992594	0.267364	0.426244	0.00807163	0.273845	0.0366454	0.108149	0.101659	0.256849	0.590526	0.283147	0.211383	0.0905746	-0.219203	0.292492	0.318315	0.218643	0.156673	0.0159385	-0.136756	0.0724273	-0.0701647	0.158399	0.430203	-0.0175944
TARGET.40.0A4HLD.01A	-0.171047	0.128455	0.0782828	0.128574	-0.0672824	-0.0399815	0.00332883	0.147518	0.301999	-0.0542916	0.382756	-0.0639602	0.23287	0.160576	-0.0893648	0.196244	-0.01089	0.010559	0.0206997	0.176079	0.551998	0.253427	0.165896	0.083547	-0.15067	0.189629	0.301783	0.0884012	0.126597	-0.100486	-0.0366367	0.0861513	0.00578088	0.132191	-0.0471251	0.0590621
TARGET.40.PAUYTT.01A	-0.268331	0.0870397	0.055253	0.096514	-0.0527948	-0.117833	-0.099522	0.167944	0.299714	-0.132616	-0.262008	-0.196713	0.238853	0.25955	-0.0978721	0.226549	-0.135842	0.020601	-0.050465	0.0637113	0.611149	0.270308	0.206315	0.0418487	-0.200678	0.170567	0.256969	0.0548008	0.0690328	-0.207786	-0.199184	0.0365616	-0.0924415	0.107429	0.173297	-0.0381331
TARGET.40.0A4I0W.01A	-0.18421	0.101527	0.0678789	0.186482	0.106783	-0.112192	-0.0501691	0.172569	0.276404	-0.0666097	-0.215236	-0.137656	0.22329	0.410722	-0.0382653	0.218428	-0.112652	0.0996556	0.0228177	0.23351	0.549955	0.260047	0.211196	0.106884	-0.158768	0.169629	0.297065	0.151852	0.156395	-0.116777	-0.157732	0.0840906	-0.077713	0.110528	-0.0121239	-0.0174008
TARGET.40.PARFTG.01A	-0.229873	0.110433	0.116047	0.165641	0.182598	-0.0683723	-0.034199	0.188176	0.284198	-0.0656126	-0.074522	-0.114651	0.246791	0.413227	-0.0303052	0.251504	-0.076449	0.0968679	0.0479021	0.202461	0.56024	0.265749	0.221477	0.0846756	-0.208221	0.203025	0.296039	0.197174	0.16959	-0.0704926	-0.159407	0.0827726	-0.0634821	0.159271	0.127743	-0.0391836
TARGET.40.0A4HX8.01A	-0.169616	0.123501	0.0846011	0.13774	0.0124682	-0.131629	-0.0770886	0.188925	0.231676	-0.108227	-0.0804966	-0.13845	0.18369	0.35354	-0.0847095	0.198704	-0.0557322	0.0270037	-0.0379733	0.104265	0.558457	0.242383	0.20945	0.0979932	-0.228319	0.164036	0.272604	0.050646	0.159835	-0.16239	-0.136995	0.0357404	-0.0796063	0.142942	-0.0059489	-0.126978
TARGET.40.PAUTYB.01A	-0.127057	0.14422	0.240205	0.161901	0.0900266	-0.0146779	-0.0122929	0.174526	0.326928	0.0231566	0.193869	-0.1595	0.268408	0.442931	-0.00827435	0.238926	0.167344	0.0899879	-0.028902	0.259718	0.606742	0.273105	0.203181	0.09336	-0.179542	0.288789	0.304095	0.16743	0.20231	-0.0142474	0.0246086	0.084299	-0.00350908	0.113191	0.24601	-0.108467
TARGET.40.PATMXR.01A	-0.262407	0.143204	0.0513361	0.156686	0.0443142	-0.133893	-0.0769799	0.158202	0.277664	-0.135333	-0.1403	-0.110435	0.237328	0.350291	-0.0785757	0.246101	-0.163543	0.00269894	-0.0246264	0.110848	0.539604	0.241613	0.171098	0.0771411	-0.193755	0.177411	0.29799	0.139498	0.138837	-0.163851	-0.22244	0.0595288	-0.0320671	0.113442	0.101305	-0.0531213
TARGET.40.PAPKWD.01A	-0.242411	0.156486	0.0829838	0.116802	-0.0620332	-0.0697141	-0.111175	0.169222	0.222306	-0.128106	-0.0920319	-0.0921534	0.229001	0.296496	-0.103565	0.281423	-0.132768	-0.0240515	-0.00961122	0.0762781	0.574172	0.237302	0.131712	0.0670215	-0.244492	0.15493	0.287162	0.0600007	0.117342	-0.224739	-0.203133	0.0419694	-0.093393	0.0900747	0.0994498	-0.201075
TARGET.40.PAPNVD.01A	-0.266858	0.116391	0.0498265	0.125983	-0.0291517	-0.211939	-0.118521	0.176428	0.225662	-0.157784	-0.0596932	-0.178569	0.225074	0.241135	-0.14826	0.19515	-0.200255	-0.0414517	-0.0842061	0.0570327	0.580828	0.212387	0.134747	0.0840007	-0.242532	0.0898272	0.255981	0.0421059	0.100813	-0.217694	-0.237411	0.0341019	-0.08947	0.105804	-0.049042	-0.129966
TARGET.40.PATMPU.01A	-0.223467	0.114104	0.0512712	0.140055	0.00103379	-0.0970961	-0.079382	0.172121	0.281986	-0.0995975	-0.212036	-0.104523	0.223348	0.398268	-0.0349397	0.290236	-0.158306	0.00576986	-0.0578299	0.129773	0.574012	0.232333	0.158421	0.0718856	-0.158664	0.184878	0.29689	0.0894129	0.17389	-0.153812	-0.211181	0.0651084	-0.0778236	0.111209	0.0891055	-0.110885
TARGET.40.PAPIJR.01A	-0.183394	0.139875	0.141247	0.187064	0.129466	-0.0601112	-0.000529081	0.188859	0.322245	-0.0106352	-0.0146196	-0.0281543	0.283985	0.414229	-0.018237	0.27255	0.0625998	0.130323	0.0462029	0.288314	0.583374	0.28515	0.227564	0.0974557	-0.12788	0.273321	0.320813	0.204339	0.206614	-0.00878162	-0.0688729	0.103612	-0.0434789	0.0862927	0.138935	0.0354506
TARGET.40.PAMEKS.01A	-0.194836	0.155743	0.0748745	0.104874	0.0747675	-0.105849	-0.0777219	0.13753	0.242526	-0.108762	-0.0902977	-0.136201	0.197568	0.279822	-0.101308	0.202081	-0.0928754	0.0665981	-0.0366101	0.107319	0.547528	0.238117	0.185776	0.109937	-0.192145	0.176183	0.307286	0.076556	0.0922436	-0.155975	-0.17296	0.0630605	-0.0771828	0.139939	0.0268899	-0.0147531
TARGET.40.PAVDTY.01A	-0.188127	0.0839924	0.160273	0.133296	0.0453771	0.0206372	-0.0208649	0.18927	0.304951	-0.041291	0.255722	-0.0419679	0.260837	0.376889	-0.0585807	0.247881	-0.0697088	0.114109	-0.0298733	0.232279	0.569755	0.315093	0.206026	0.0516698	-0.168667	0.244074	0.29082	0.177221	0.157008	-0.0704309	-0.149223	0.0628692	-0.0669492	0.108145	0.163709	0.021461
TARGET.40.PANGPE.01A	-0.207214	0.129412	0.0797217	0.151385	0.0326965	-0.0610637	-0.0349454	0.191938	0.305297	-0.0820484	-0.0795419	-0.126146	0.253657	0.323149	-0.0796808	0.257201	-0.0560453	0.0674244	-0.00989539	0.18027	0.565904	0.249872	0.201645	0.0892049	-0.19735	0.29108	0.288419	0.155936	0.176143	-0.12886	-0.168584	0.0767256	-0.0881949	0.134457	0.219283	0.00811964
TARGET.40.PAMJXS.01A	-0.231453	0.133694	0.074223	0.132036	0.0850002	-0.044144	-0.0612475	0.183171	0.304104	-0.08122	-0.152997	-0.140137	0.247667	0.222012	-0.126376	0.231249	-0.0599132	0.0580024	-0.0541452	0.12731	0.588147	0.264586	0.181431	0.0680177	-0.224442	0.243708	0.284243	0.0784214	0.146043	-0.117563	-0.176583	0.06788	-0.0186851	0.103432	0.195643	-0.0440753
TARGET.40.PAKZZK.01A	-0.217317	0.0669944	0.127461	0.174249	0.0506355	-0.0151023	-0.0328633	0.181808	0.320731	-0.04676	-0.0666344	-0.131198	0.232416	0.46368	-0.0344861	0.260607	-0.0870457	0.0625242	0.0252182	0.228003	0.581504	0.261869	0.208667	0.101958	-0.196707	0.22645	0.296609	0.170497	0.158776	-0.0889989	-0.129142	0.0888521	-0.0622625	0.101477	0.0815343	0.0271472
TARGET.40.PALWWX.01A	-0.240248	0.14439	0.107904	0.15722	0.0506226	-0.0351306	-0.0420234	0.189528	0.274368	-0.0516622	0.0147192	-0.13576	0.223699	0.347743	-0.0283965	0.267384	-0.00241066	0.0995747	-0.00373008	0.262254	0.587182	0.265444	0.207602	0.140885	-0.179915	0.263824	0.289093	0.166143	0.142025	-0.0592292	-0.104516	0.0837299	-0.0632253	0.0979742	0.142851	-0.0341183
TARGET.40.PASKZZ.01A	-0.203566	0.0918185	0.0570914	0.166151	0.00614614	-0.105955	-0.0418708	0.163869	0.312983	-0.082093	-0.110525	-0.112355	0.222766	0.351831	-0.0648525	0.217809	-0.149727	0.0736392	0.0246289	0.165285	0.545143	0.232588	0.20985	0.114493	-0.220356	0.209866	0.310342	0.145206	0.18841	-0.141802	-0.162181	0.073524	-0.0569747	0.135135	0.0952307	0.0519264
TARGET.40.0A4HXS.01A	-0.234865	0.104313	0.137174	0.153698	0.160034	-0.133033	-0.0253733	0.173534	0.280407	-0.0710469	0.0446956	-0.169539	0.273635	0.310636	-0.0489951	0.2194	0.0825934	0.0439435	-0.04507	0.20109	0.623927	0.231951	0.186742	0.0948761	-0.173011	0.31627	0.286179	0.147651	0.109391	-0.079568	-0.186009	0.106243	-0.120909	0.11873	0.517546	0.089898
TARGET.40.PATEEM.01A	-0.220539	0.109372	0.107572	0.125328	0.0264882	-0.138307	-0.0809744	0.163811	0.291005	-0.1169	-0.0205317	-0.136039	0.247949	0.312035	-0.0910249	0.259965	-0.0462446	0.0602743	-0.0220334	0.0836536	0.554997	0.254465	0.157625	0.0893355	-0.210822	0.202703	0.276624	0.116329	0.141202	-0.154849	-0.202371	0.0521836	-0.0685793	0.126055	0.166663	-0.0371598
TARGET.40.0A4I0Q.01A	-0.200706	0.115742	0.121253	0.163184	-0.0503342	-0.0878573	-0.0176847	0.19375	0.364506	-0.080742	-0.122457	-0.13582	0.226013	0.382767	-0.0372409	0.221029	-0.10053	0.0657946	0.0696716	0.208697	0.559528	0.242167	0.160762	0.115673	-0.210964	0.209475	0.316749	0.195675	0.126893	-0.157658	-0.127703	0.0962851	-0.111236	0.150835	0.0201476	0.105502
TARGET.40.PALKGN.01A	-0.182976	0.0841181	0.181266	0.13255	0.129152	-0.10063	-0.0289734	0.234844	0.294969	-0.0283777	0.150432	-0.125392	0.255616	0.380112	-0.0619954	0.23011	-0.0276981	0.177138	0.0153305	0.330311	0.55011	0.301636	0.218388	0.0969197	-0.187303	0.210226	0.28119	0.152472	0.176262	-0.030841	-0.065211	0.0685707	-0.0551839	0.10902	0.0283441	-0.0501946
TARGET.40.PASRNE.01A	-0.180163	0.130903	0.108129	0.151916	0.143924	-0.0293851	-0.0146572	0.184939	0.3184	-0.017286	0.161496	-0.077085	0.275454	0.401987	-0.0219985	0.261049	0.0081635	0.0817326	0.00505234	0.224712	0.61124	0.252187	0.238243	0.10335	-0.168578	0.296378	0.312358	0.23076	0.21291	-0.0128054	-0.139038	0.0834794	-0.0470453	0.128307	0.282911	0.00869201
TARGET.40.PARGTM.01A	-0.265433	0.135513	0.0645089	0.143898	-0.0370834	-0.0926578	-0.0457989	0.178675	0.310794	-0.0950788	0.128739	-0.0839064	0.239902	0.209128	-0.133901	0.254652	-0.135926	0.0559559	-0.0473817	0.100962	0.550142	0.272362	0.164722	0.0677738	-0.169852	0.194857	0.28889	0.0408262	0.138022	-0.138763	-0.198308	0.0558495	-0.0696493	0.139244	0.00943552	-0.0468941
TARGET.40.PAUVUL.01A	-0.246137	0.18584	0.0697061	0.153	-0.0408197	-0.0970759	-0.041899	0.162254	0.254889	-0.117116	-0.188977	-0.0460546	0.233976	0.334124	-0.0826223	0.210753	-0.0390601	0.0175756	-0.0180342	0.1298	0.576417	0.253141	0.141557	0.0614113	-0.237134	0.217917	0.274186	0.057542	0.15921	-0.18744	-0.1395	0.0838171	-0.0343234	0.0799582	0.0690098	-0.0893893
TARGET.40.PANGRW.01A	-0.17544	0.108379	0.0989827	0.147221	0.0384419	-0.0614524	-0.0504943	0.19547	0.267328	-0.0505762	0.114256	-0.0707773	0.243246	0.387574	-0.0681632	0.273099	-0.00758975	0.106847	0.00710605	0.15284	0.517981	0.275905	0.212129	0.0900296	-0.145662	0.195455	0.301119	0.128101	0.183008	-0.0916185	-0.129284	0.0862346	-0.0565202	0.11981	0.0168292	-0.0626202
TARGET.40.PAVCLP.01A	-0.205992	0.124911	0.0969752	0.183829	0.088973	-0.0802697	-0.00399833	0.182968	0.330209	-0.0109935	0.0200732	-0.120813	0.243846	0.412959	-0.0532846	0.260761	0.0142022	0.131034	0.0023624	0.260609	0.595719	0.260772	0.200019	0.110975	-0.158822	0.306137	0.309736	0.147524	0.182788	-0.0424622	-0.0363642	0.0895406	-0.0249835	0.122933	0.315646	0.00389474
TARGET.40.PATAWV.01A	-0.216931	0.147561	0.0987238	0.155652	-0.0468771	-0.0313214	-0.0878177	0.171359	0.289552	-0.100796	-0.00694479	-0.12062	0.21192	0.316943	-0.071315	0.253775	-0.0882366	0.0508029	-0.0752919	0.141937	0.588749	0.253847	0.202851	0.115288	-0.186769	0.121032	0.307837	0.105284	0.113041	-0.16981	-0.18674	0.0670251	-0.0807234	0.0676788	0.00758404	-0.184695
TARGET.40.PARBGW.01A	-0.206006	0.13642	0.130717	0.179728	0.129576	0.00118554	-0.0169608	0.20451	0.266381	-0.0293133	-0.00774039	0.0164359	0.261778	0.427715	-0.0495628	0.250936	0.0816382	0.0676663	0.0452389	0.226284	0.583816	0.269045	0.198508	0.058333	-0.0998177	0.280602	0.302934	0.175014	0.204684	-0.110389	-0.128742	0.0845445	-0.0426595	0.120306	0.147922	-0.100078
TARGET.40.PANXSC.01A	-0.193139	0.107109	0.17931	0.154259	0.115563	-0.0825024	-0.0320807	0.192666	0.276549	-0.0247438	0.103926	-0.0847588	0.263062	0.430339	-0.0245163	0.253634	0.00211709	0.127084	-0.0197323	0.305716	0.566561	0.281085	0.231131	0.114557	-0.225249	0.228873	0.302954	0.244817	0.18626	-0.0233439	-0.0610541	0.0952656	-0.046	0.0835032	0.129309	0.0568258
TARGET.40.0A4HMC.01A	-0.184459	0.120957	0.16645	0.168093	0.0845159	-0.0545345	-0.0116555	0.19321	0.285354	-0.0211581	0.258208	-0.0778738	0.261886	0.393968	-0.0291634	0.256054	0.0292122	0.117336	0.0243418	0.275205	0.589561	0.276987	0.207828	0.0755365	-0.162266	0.235043	0.292159	0.189975	0.204098	-0.0450796	-0.0465508	0.0843674	-0.0413036	0.0530179	0.132488	-0.149299
TARGET.40.PAUXPZ.01A	-0.231065	0.026466	0.0446669	0.11028	0.0403044	-0.0568488	-0.0594361	0.199828	0.311735	-0.0981198	-0.094549	-0.137024	0.23151	0.223802	-0.141802	0.239079	-0.179815	0.0323247	-0.065293	0.120889	0.593575	0.26069	0.17883	0.0576592	-0.150311	0.14902	0.286655	0.0357229	0.187402	-0.161161	-0.206833	0.0586036	-0.08029	0.0706421	0.0268886	-0.0283018
TARGET.40.PATJVI.01A	-0.173089	0.166346	0.23596	0.152288	0.130025	-0.000754406	-0.0109061	0.171997	0.176477	0.0196994	0.207164	-0.145786	0.267262	0.433591	-0.0180791	0.220498	0.129097	0.0687969	-0.00756064	0.282327	0.610286	0.270455	0.231861	0.143705	-0.237415	0.294023	0.304297	0.185336	0.119478	-0.00342204	-0.0492425	0.084902	-0.0527801	0.0744366	0.18591	-0.00231009
TARGET.40.PAMRHD.01A	-0.229467	0.121764	0.120493	0.164874	0.014955	-0.108687	-0.0420161	0.180024	0.294982	-0.0815112	0.0990212	-0.00609002	0.280677	0.313093	-0.0831829	0.275118	-0.152085	0.0812455	0.0418413	0.176132	0.525176	0.277715	0.217174	0.0706908	-0.180823	0.20272	0.303385	0.151775	0.202164	-0.115326	-0.188704	0.0633077	-0.0711775	0.129414	0.0438764	-0.037163
TARGET.40.PALZGU.01A	-0.232088	0.137058	0.13709	0.171025	0.0911253	-0.0425848	-0.0353443	0.181359	0.303635	-0.0489293	0.0907796	-0.127403	0.254684	0.393754	-0.0353384	0.249108	0.0152039	0.0783649	-0.0371813	0.241968	0.605591	0.261276	0.205626	0.0767392	-0.201053	0.295602	0.278253	0.148704	0.148471	-0.077647	-0.123373	0.06157	-0.0661587	0.129409	0.350177	-0.124608
TARGET.40.PANZZJ.01A	-0.18786	0.118518	0.157363	0.174686	0.0714179	-0.0927403	-0.0420907	0.18505	0.269493	-0.0538606	0.0141947	-0.105536	0.22411	0.452974	-0.0149897	0.261222	0.00250518	0.119517	-0.0122775	0.248258	0.553277	0.256353	0.208194	0.100712	-0.183171	0.224975	0.296568	0.196815	0.167032	-0.0603846	-0.089821	0.084715	-0.0958614	0.10281	0.0843605	0.0121485
TARGET.40.PATKSS.01A	-0.264712	0.0631061	0.0164584	0.0901684	-0.164657	-0.145988	-0.100613	0.170011	0.311633	-0.15053	-0.376073	-0.196331	0.218154	0.140359	-0.167212	0.201787	-0.18128	-0.0450116	-0.0692645	0.00736503	0.518799	0.224541	0.145401	0.0551083	-0.26434	0.15216	0.277881	-0.0050777	0.0104543	-0.285774	-0.177552	0.0214546	-0.113414	0.129374	0.070784	0.0857078
TARGET.40.PATMIF.01A	-0.189512	0.19465	0.181057	0.199939	0.111657	-0.0581257	0.0101887	0.183464	0.342561	-0.0103392	0.279591	-0.0312649	0.254854	0.441302	0.00859426	0.269221	0.106016	0.134253	0.0940473	0.338519	0.585767	0.276096	0.249829	0.11904	-0.162273	0.302109	0.305491	0.268931	0.210176	-0.00273724	-0.10027	0.104444	-0.0727509	0.129635	0.241768	0.026495
TARGET.40.PANPUM.01A	-0.256693	0.0645385	0.0501403	0.122103	-0.0450735	-0.18716	-0.0888531	0.181888	0.31555	-0.106909	-0.168236	-0.140242	0.204439	0.249897	-0.126222	0.232975	-0.147285	0.0164279	-0.0502779	0.0651901	0.529919	0.246073	0.152386	0.0665606	-0.243508	0.0989339	0.299217	0.0391342	0.132634	-0.21742	-0.153487	0.0507702	-0.119934	0.0780839	-0.00582236	0.0715797
TARGET.40.PAKXLD.01A	-0.22314	0.0546146	0.073298	0.120112	-0.128862	-0.205932	-0.0895723	0.178465	0.297485	-0.182844	-0.124536	-0.120531	0.195157	0.249913	-0.163346	0.227822	-0.146839	-0.0481109	0.0329835	0.0414763	0.532615	0.225169	0.142422	0.047448	-0.290547	0.124916	0.258829	0.0580164	0.0720765	-0.251727	-0.240857	0.0547843	-0.123118	0.125072	-0.0979335	0.14011
TARGET.40.PASSLM.01A	-0.254283	0.133911	0.0509849	0.116626	-0.0892053	-0.0107087	-0.0987802	0.146804	0.287593	-0.117318	0.177934	-0.106914	0.224743	0.177571	-0.115527	0.203774	-0.118073	-0.0209324	-0.0382507	0.0598059	0.585135	0.216372	0.173051	0.0763665	-0.225279	0.18271	0.274091	0.0944074	0.120379	-0.192387	-0.244477	0.0508783	-0.0894474	0.130197	0.0666978	0.00875334
TARGET.40.PAMTCM.01A	-0.25739	0.125575	0.0573912	0.0834449	-0.135101	-0.0930835	-0.093978	0.187428	0.266438	-0.161322	-0.185596	-0.126933	0.225225	0.230877	-0.11167	0.247174	-0.0886208	-0.0219708	-0.0523632	0.0186771	0.516083	0.201415	0.163469	0.0497334	-0.244667	0.10751	0.273606	0.0693261	0.131725	-0.238572	-0.244479	0.0567836	-0.151702	0.139383	-0.0406638	0.059903
TARGET.40.0A4HY5.01A	-0.266445	0.185496	0.0617702	0.189989	0.0846485	-0.0019444	-0.0245998	0.17268	0.3301	-0.0324271	-0.0624492	-0.0836714	0.20782	0.281048	-0.0684112	0.22797	0.0436067	-0.0170888	-0.0232328	0.134373	0.610186	0.237896	0.192801	0.109169	-0.206967	0.339194	0.27455	0.0829035	0.11013	-0.068247	-0.10464	0.0945583	-0.0929528	0.0918196	0.462056	-0.00781206
TARGET.40.PAVALD.01A	-0.280386	0.090153	0.040246	0.0803584	-0.232414	-0.196657	-0.10633	0.161425	0.259611	-0.165675	-0.360219	-0.132563	0.196999	0.127424	-0.124995	0.180481	-0.185082	-0.0237148	-0.0580518	-0.0074939	0.540655	0.188846	0.124196	0.0500264	-0.282144	0.126604	0.287054	-0.0281737	0.041088	-0.27106	-0.157541	0.0171082	-0.0746136	0.0828024	0.106624	-0.0578718
TARGET.40.0A4I8U.01A	-0.231616	0.0435193	0.051611	0.135116	0.00463728	-0.0569489	-0.0641817	0.223036	0.251192	-0.0924644	0.0348874	-0.129158	0.247613	0.324736	-0.0859466	0.245736	-0.165409	0.0881231	-0.0166494	0.216082	0.560518	0.24895	0.188365	0.0610849	-0.207768	0.187295	0.298858	0.143488	0.16048	-0.1051	-0.211067	0.0536474	-0.078512	0.0912829	-0.0026713	-0.00588918
TARGET.40.0A4I9K.01A	-0.202138	0.0400983	0.0762453	0.161315	0.0840248	-0.0349433	-0.0299855	0.183127	0.3114	-0.0628593	-0.191338	-0.107969	0.251768	0.379846	-0.0243593	0.24817	-0.13937	0.0909089	-0.0239062	0.134807	0.569874	0.268034	0.201894	0.0842107	-0.20043	0.216822	0.317196	0.103248	0.205825	-0.116416	-0.203936	0.0880215	-0.036302	0.100265	0.125967	0.0312757
TARGET.40.0A4I3S.01A	-0.263463	0.112318	0.0573373	0.134695	0.00233161	-0.162519	-0.0734975	0.161835	0.266829	-0.112843	-0.155751	-0.103438	0.247403	0.278271	-0.070958	0.236937	-0.0924287	0.0623302	0.0149118	0.181236	0.498305	0.237926	0.208785	0.0620698	-0.241986	0.197989	0.291953	0.205827	0.107341	-0.148459	-0.155647	0.0755945	-0.1249	0.126844	0.08731	-0.0736116
TARGET.40.PANVJJ.01A	-0.198588	0.117952	0.112039	0.143163	0.0338134	-0.0195745	-0.0530909	0.178689	0.307017	-0.0665267	-0.0472123	-0.181404	0.207447	0.419161	-0.0467076	0.214203	-0.0279552	0.0731615	-0.0447144	0.206393	0.580079	0.235127	0.20108	0.122475	-0.221476	0.208859	0.302106	0.121052	0.158566	-0.128525	-0.142677	0.0829607	-0.106691	0.0893726	0.0843822	0.0893357
TARGET.40.0A4I5B.01A	-0.0820276	0.175445	0.195257	0.17776	0.132424	-0.0645532	-0.0113078	0.174977	0.262873	-0.0161119	0.254576	-0.0736642	0.27303	0.438416	0.0257431	0.232271	0.140001	0.0864588	0.0410379	0.268545	0.619617	0.279036	0.208549	0.0885487	-0.160227	0.285118	0.284525	0.18609	0.192718	-0.0100626	-0.077125	0.0976337	-0.0595811	0.110551	0.241956	0.053017
