# Supplementary material for: Exploring osteosarcoma based on the tumor microenvironment
Source: Front Immunol. 2024 Nov 25;15:1423194. doi: 10.3389/fimmu.2024.1423194 (PMC11625786; doi:10.3389/fimmu.2024.1423194)
Supplement: Supplementary file 6 [file Table6.xlsx]

## Sheet: Sheet1
Table S6 tumor mutation burden(TMB).
Tumor_Sample	TMB	TMB_log
TARGET.40.0A4I3S.01A	0.04	-1.39794
TARGET.40.0A4I5B.01A	0.06	-1.22185
TARGET.40.PATMIF.01A	0.08	-1.09691
TARGET.40.PARFTG.01A	0.12	-0.920819
TARGET.40.PAMRHD.01A	0.14	-0.853872
TARGET.40.0A4HMC.01A	0.2	-0.69897
TARGET.40.PARKAF.01A	0.2	-0.69897
TARGET.40.PANGRW.01A	0.22	-0.657577
TARGET.40.PASYUK.01A	0.22	-0.657577
TARGET.40.PALECC.01A	0.24	-0.619789
TARGET.40.PANZHX.01A	0.24	-0.619789
TARGET.40.PASKZZ.01A	0.26	-0.585027
TARGET.40.PASEBY.01A	0.28	-0.552842
TARGET.40.0A4I4O.01A	0.3	-0.522879
TARGET.40.PANXSC.01A	0.3	-0.522879
TARGET.40.0A4HXS.01A	0.32	-0.49485
TARGET.40.PAMEKS.01A	0.32	-0.49485
TARGET.40.PASFCV.01A	0.32	-0.49485
TARGET.40.0A4I0Q.01A	0.34	-0.468521
TARGET.40.PAKZZK.01A	0.34	-0.468521
TARGET.40.PALFYN.01A	0.34	-0.468521
TARGET.40.PAMHYN.01A	0.34	-0.468521
TARGET.40.PASSLM.01A	0.34	-0.468521
TARGET.40.PATAWV.01A	0.34	-0.468521
TARGET.40.PATJVI.01A	0.34	-0.468521
TARGET.40.PALZGU.01A	0.36	-0.443697
TARGET.40.PAMJXS.01A	0.36	-0.443697
TARGET.40.PAMTCM.01A	0.36	-0.443697
TARGET.40.PAPIJR.01A	0.36	-0.443697
TARGET.40.PASUUH.01A	0.36	-0.443697
TARGET.40.0A4HY5.01A	0.38	-0.420216
TARGET.40.PALWWX.01A	0.38	-0.420216
TARGET.40.PANGPE.01A	0.38	-0.420216
TARGET.40.PARDAX.01A	0.38	-0.420216
TARGET.40.PALKDP.01A	0.4	-0.39794
TARGET.40.0A4I6O.01A	0.42	-0.376751
TARGET.40.PAMYYJ.01A	0.42	-0.376751
TARGET.40.PAPXGT.01A	0.42	-0.376751
TARGET.40.0A4I0W.01A	0.44	-0.356547
TARGET.40.PAMHLF.01A	0.44	-0.356547
TARGET.40.0A4I9K.01A	0.46	-0.337242
TARGET.40.PANMIG.01A	0.46	-0.337242
TARGET.40.PARBGW.01A	0.46	-0.337242
TARGET.40.PASRNE.01A	0.46	-0.337242
TARGET.40.PALHRL.01A	0.5	-0.30103
TARGET.40.PANZZJ.01A	0.5	-0.30103
TARGET.40.0A4I48.01A	0.54	-0.267606
TARGET.40.PANVJJ.01A	0.54	-0.267606
TARGET.40.PASNZV.01A	0.58	-0.236572
TARGET.40.PAPKWD.01A	0.6	-0.221849
TARGET.40.PASEFS.01A	0.6	-0.221849
TARGET.40.0A4I65.01A	0.62	-0.207608
TARGET.40.PANPUM.01A	0.62	-0.207608
TARGET.40.0A4I8U.01A	0.64	-0.19382
TARGET.40.PAMLKS.01A	0.64	-0.19382
TARGET.40.PAPWWC.01A	0.64	-0.19382
TARGET.40.PARGTM.01A	0.72	-0.142668
TARGET.40.PATMPU.01A	0.74	-0.130768
TARGET.40.0A4HLD.01A	0.76	-0.119186
TARGET.40.PAPNVD.01A	0.8	-0.09691
TARGET.40.PAKFVX.01A	0.82	-0.0861861
TARGET.40.PARJXU.01A	0.82	-0.0861861
TARGET.40.PATEEM.01A	0.88	-0.0555173
TARGET.40.PATPBS.01A	0.94	-0.0268721
TARGET.40.PATUXZ.01A	1.12	0.049218
TARGET.40.PANSEN.01A	1.14	0.0569049
TARGET.40.PAKXLD.01A	1.16	0.064458
TARGET.40.PATMXR.01A	1.2	0.0791812
TARGET.40.0A4HX8.01A	1.54	0.187521
