# Supplementary material for: Exploring osteosarcoma based on the tumor microenvironment
Source: Front Immunol. 2024 Nov 25;15:1423194. doi: 10.3389/fimmu.2024.1423194 (PMC11625786; doi:10.3389/fimmu.2024.1423194)
Supplement: Supplementary file 7 [file Table7.xlsx]

## Sheet: 差异基因
Table S4: 836 DEGs obtained from differential expression analyses between the two immune subtypes.
genesymbol	logFC	AveExpr	t	P.Value	adj.P.Val	B
IL12RB1	2.08717	6.5162	9.05219	4.64e-14	9.15e-10	21.3658
C1QA	2.40253	11.3707	7.82416	1.36e-11	1.34e-07	16.0009
CCL8	2.91284	5.1468	7.69281	2.48e-11	1.63e-07	15.4302
CCL5	2.31188	8.2013	7.60076	3.79e-11	1.87e-07	15.0311
FCGR3A	2.44595	9.61556	7.40303	9.35e-11	3.28e-07	14.1762
WAS	1.81416	8.75824	7.38845	9.99e-11	3.28e-07	14.1133
LILRB1	1.80457	7.85716	7.33172	1.29e-10	3.64e-07	13.8688
LGALS9	1.83365	10.0766	7.18426	2.53e-10	5.73e-07	13.235
C1QC	2.21481	11.8701	7.17656	2.62e-10	5.73e-07	13.2019
C1QB	2.30281	11.3759	7.11941	3.39e-10	6.68e-07	12.957
LST1	1.97611	7.42696	7.02141	5.28e-10	9.36e-07	12.538
CD14	2.11867	11.0072	6.99412	5.97e-10	9.36e-07	12.4215
LTB	2.09254	5.74992	6.97208	6.59e-10	9.36e-07	12.3276
PTPN6	1.69285	9.12334	6.97016	6.65e-10	9.36e-07	12.3194
MYO1G	1.81713	6.951	6.94274	7.52e-10	9.88e-07	12.2026
GIMAP1	1.6881	7.564	6.90233	9.02e-10	1.11e-06	12.0306
SNX20	1.96962	6.76422	6.87507	1.02e-09	1.15e-06	11.9148
TYMP	1.86395	10.5863	6.85346	1.12e-09	1.15e-06	11.823
HLA-DRB1	2.06509	12.2487	6.84204	1.18e-09	1.15e-06	11.7746
NCF1	2.1108	6.18468	6.84103	1.19e-09	1.15e-06	11.7703
TMEM176B	2.05976	9.33816	6.82792	1.26e-09	1.15e-06	11.7147
TMEM150B	1.83772	5.84456	6.82362	1.28e-09	1.15e-06	11.6964
P2RY6	2.08905	6.59448	6.81463	1.34e-09	1.15e-06	11.6583
LCK	2.06627	5.76586	6.79002	1.49e-09	1.2e-06	11.5541
HLA-DPB1	1.8241	11.8343	6.77784	1.58e-09	1.2e-06	11.5025
AIF1	1.87122	9.02227	6.77315	1.61e-09	1.2e-06	11.4826
LILRB2	2.07759	7.63968	6.7646	1.67e-09	1.2e-06	11.4465
SLAMF8	1.99351	8.07053	6.7605	1.7e-09	1.2e-06	11.4292
TNFSF13B	1.90952	7.52951	6.75254	1.76e-09	1.2e-06	11.3955
CD2	2.5945	5.45131	6.6929	2.3e-09	1.51e-06	11.1436
LILRA5	1.93578	4.37912	6.62949	3.05e-09	1.94e-06	10.8765
SLC15A3	1.56138	10.0252	6.62288	3.14e-09	1.94e-06	10.8487
CD300E	2.39624	5.2026	6.61281	3.29e-09	1.96e-06	10.8063
CCR5	2.06109	6.49659	6.55521	4.25e-09	2.46e-06	10.5645
CD74	2.00571	14.5994	6.52638	4.82e-09	2.68e-06	10.4437
CD3E	2.55341	5.99423	6.52313	4.89e-09	2.68e-06	10.43
CXCL10	2.84192	7.30552	6.48119	5.89e-09	3.14e-06	10.2546
PRF1	2.14747	6.28832	6.46238	6.4e-09	3.32e-06	10.176
GZMA	2.61677	6.33667	6.45261	6.68e-09	3.38e-06	10.1352
PSMB10	1.30206	9.14435	6.43507	7.22e-09	3.56e-06	10.062
HLA-DRA	1.931	12.9502	6.42351	7.6e-09	3.58e-06	10.0139
C1orf162	1.86725	8.14368	6.42073	7.69e-09	3.58e-06	10.0023
MS4A4A	2.02934	8.27088	6.41746	7.8e-09	3.58e-06	9.98867
FCGR2A	1.78074	10.3886	6.336	1.12e-08	5e-06	9.64992
MS4A6A	2.02148	9.61611	6.31971	1.2e-08	5.13e-06	9.58235
BST2	2.05965	10.4204	6.31624	1.22e-08	5.13e-06	9.56796
VAV1	1.75803	7.66544	6.31518	1.22e-08	5.13e-06	9.5636
SASH3	1.78734	7.85658	6.31056	1.25e-08	5.13e-06	9.54445
PCED1B	1.64011	6.61693	6.30417	1.28e-08	5.16e-06	9.51794
IL27	1.68696	2.26094	6.2965	1.33e-08	5.23e-06	9.48619
GPR65	1.82831	6.74303	6.29114	1.36e-08	5.25e-06	9.46402
CD163	2.064	10.2369	6.28564	1.39e-08	5.28e-06	9.44122
DOK2	1.51958	8.38818	6.26513	1.52e-08	5.66e-06	9.35639
LAG3	1.87426	6.54112	6.25722	1.58e-08	5.72e-06	9.32371
IKZF1	1.82081	7.30465	6.2542	1.6e-08	5.72e-06	9.31123
SAMHD1	1.27904	11.8857	6.24646	1.65e-08	5.82e-06	9.27926
NCF2	1.40182	8.16588	6.21967	1.86e-08	6.42e-06	9.1687
SECTM1	1.82193	8.3372	6.18159	2.19e-08	7.45e-06	9.01182
CLECL1	1.80139	3.92295	6.17502	2.26e-08	7.54e-06	8.98479
CLEC7A	1.49553	7.68209	6.16061	2.4e-08	7.89e-06	8.92554
PTAFR	1.63614	8.90968	6.15154	2.5e-08	8.07e-06	8.88825
HLA-F	1.42218	9.82579	6.14025	2.62e-08	8.32e-06	8.84187
CORO1A	1.58308	9.54901	6.13617	2.67e-08	8.32e-06	8.82512
PSMB9	1.65004	9.6403	6.13358	2.7e-08	8.32e-06	8.8145
S100A9	2.35155	6.63618	6.12864	2.76e-08	8.37e-06	8.79423
CD52	2.03916	6.49649	6.12212	2.84e-08	8.48e-06	8.76748
SRGN	1.79081	10.478	6.09925	3.13e-08	9.22e-06	8.67374
GPBAR1	1.77049	4.30491	6.09576	3.18e-08	9.23e-06	8.65946
CXCR6	2.10178	4.51645	6.08015	3.41e-08	9.73e-06	8.59557
LRRC25	1.71452	8.01207	6.07054	3.55e-08	1e-05	8.55628
LY86	1.72816	7.02175	6.06715	3.6e-08	1e-05	8.5424
LAIR1	1.61936	9.6743	6.04693	3.93e-08	1.08e-05	8.45982
MYO1F	1.42792	9.44348	6.03325	4.17e-08	1.13e-05	8.40397
VSIG4	2.26717	8.74111	6.02361	4.35e-08	1.14e-05	8.36464
HCST	1.88921	6.14046	6.02301	4.36e-08	1.14e-05	8.36222
TMEM176A	1.9995	8.30893	6.02049	4.41e-08	1.14e-05	8.35193
CCL2	2.20046	7.62671	6.00107	4.79e-08	1.23e-05	8.27283
CD3D	2.42394	4.41094	5.99531	4.91e-08	1.24e-05	8.24939
FGD2	1.83881	7.30079	5.9852	5.13e-08	1.28e-05	8.20823
ITGAL	1.77329	7.56202	5.97586	5.34e-08	1.32e-05	8.17025
NKG7	2.09712	5.90168	5.96272	5.65e-08	1.36e-05	8.11687
NLRP3	1.54561	6.37135	5.96261	5.65e-08	1.36e-05	8.11642
TYROBP	1.83691	11.3675	5.95405	5.87e-08	1.38e-05	8.08165
HLA-DPA1	1.91121	11.6564	5.95309	5.89e-08	1.38e-05	8.07779
FUT7	1.80013	3.28421	5.94409	6.12e-08	1.41e-05	8.04125
GIMAP7	1.58002	7.42341	5.94165	6.19e-08	1.41e-05	8.03137
HLA-DQB1	1.97531	10.4525	5.94055	6.22e-08	1.41e-05	8.02688
HCK	1.49792	9.05233	5.93491	6.37e-08	1.43e-05	8.00403
MNDA	1.7095	7.2769	5.93068	6.49e-08	1.44e-05	7.98689
NCF4	1.7704	7.83355	5.88632	7.84e-08	1.72e-05	7.80733
LILRB3	1.44629	6.29306	5.87834	8.12e-08	1.76e-05	7.77507
BIN2	1.56594	7.43994	5.84913	9.19e-08	1.97e-05	7.65724
S100A8	2.26602	4.50082	5.84419	9.39e-08	1.99e-05	7.63731
SIGLEC1	2.0436	9.00609	5.84023	9.55e-08	2e-05	7.62135
RCSD1	1.3507	8.23711	5.83385	9.81e-08	2.04e-05	7.59565
LCP2	1.49493	9.27876	5.81866	1.05e-07	2.15e-05	7.5345
CD7	2.0216	5.70096	5.81662	1.06e-07	2.15e-05	7.52633
FPR3	1.8128	9.21424	5.81359	1.07e-07	2.15e-05	7.51413
GBP4	1.79162	8.6064	5.80803	1.1e-07	2.17e-05	7.49178
PYCARD	1.5214	7.95511	5.80726	1.1e-07	2.17e-05	7.48867
CECR1	1.73114	9.19013	5.7968	1.15e-07	2.24e-05	7.44662
HLA-DMA	1.67085	10.3054	5.79507	1.16e-07	2.24e-05	7.43968
FASLG	2.03154	2.96342	5.78297	1.22e-07	2.33e-05	7.3911
C3AR1	1.65989	8.636	5.77748	1.25e-07	2.36e-05	7.36907
ITGB2	1.60066	11.1915	5.76393	1.32e-07	2.48e-05	7.31478
IL2RG	1.79189	7.93036	5.75079	1.4e-07	2.6e-05	7.26211
HK3	1.65738	7.12705	5.7466	1.42e-07	2.62e-05	7.24537
FAM26F	1.51701	7.27913	5.73958	1.47e-07	2.65e-05	7.21726
RNASE1	1.61879	12.0892	5.73666	1.48e-07	2.65e-05	7.20559
FCGR1A	1.96138	7.12289	5.73553	1.49e-07	2.65e-05	7.20106
DEF6	1.41232	7.53796	5.73496	1.49e-07	2.65e-05	7.19877
HLA-DQA1	1.93412	10.2819	5.72116	1.58e-07	2.79e-05	7.14364
SIRPB2	1.59871	6.17443	5.71411	1.63e-07	2.85e-05	7.11545
SIGLEC11	1.95441	4.41582	5.69803	1.75e-07	3.02e-05	7.0513
CD209	1.67604	8.72247	5.69271	1.79e-07	3.06e-05	7.03006
IL2RA	2.15408	5.10146	5.66701	1.99e-07	3.37e-05	6.92773
FCGR1B	1.96956	4.51215	5.664	2.02e-07	3.37e-05	6.91573
CLEC4E	2.14598	4.1843	5.66317	2.02e-07	3.37e-05	6.91245
CARD11	1.5341	6.65354	5.66019	2.05e-07	3.37e-05	6.90056
SAMSN1	1.43647	6.97268	5.65974	2.05e-07	3.37e-05	6.89879
FCER1G	1.73696	10.5003	5.6522	2.12e-07	3.45e-05	6.8688
ANKRD22	2.16424	4.05134	5.64308	2.2e-07	3.56e-05	6.83259
CTSS	1.66527	10.6882	5.64062	2.23e-07	3.57e-05	6.82279
HLA-DMB	1.66313	9.18093	5.6046	2.59e-07	4.12e-05	6.67994
PLEK	1.57007	9.17542	5.58965	2.76e-07	4.33e-05	6.62077
GIMAP4	1.57978	9.20334	5.589	2.77e-07	4.33e-05	6.61821
MS4A7	1.74024	9.44325	5.58339	2.83e-07	4.39e-05	6.59604
IRF1	1.15435	10.3023	5.57968	2.88e-07	4.43e-05	6.58137
CASP1	1.60815	8.17909	5.5732	2.95e-07	4.5e-05	6.55573
SP140	1.6869	5.13818	5.57238	2.97e-07	4.5e-05	6.55251
SIGLEC10	1.66502	6.39935	5.56666	3.04e-07	4.57e-05	6.52991
CD5	2.01316	4.83742	5.56021	3.12e-07	4.66e-05	6.50444
GPR84	1.7085	5.62537	5.55786	3.15e-07	4.67e-05	6.49518
FYB	1.694	8.77518	5.54354	3.35e-07	4.92e-05	6.43872
TRPM2	1.52129	7.82733	5.53231	3.51e-07	5.11e-05	6.39449
ARHGAP30	1.36099	9.07027	5.5308	3.53e-07	5.11e-05	6.3885
GNLY	1.79319	5.42163	5.525	3.61e-07	5.2e-05	6.3657
TNFRSF1B	1.27055	10.1698	5.52036	3.69e-07	5.26e-05	6.34744
AOAH	1.75756	7.64289	5.51616	3.75e-07	5.32e-05	6.33093
CXorf21	1.70911	5.92334	5.51362	3.79e-07	5.34e-05	6.32091
HAVCR2	1.50228	9.17305	5.51061	3.84e-07	5.35e-05	6.3091
CYBA	1.31063	12.1133	5.50962	3.85e-07	5.35e-05	6.3052
ARL11	1.59261	6.33992	5.49738	4.06e-07	5.59e-05	6.2571
PILRA	1.32225	7.70161	5.4845	4.28e-07	5.86e-05	6.20658
VAMP8	1.64043	9.67405	5.4791	4.38e-07	5.95e-05	6.18539
HLA-DRB5	2.21185	10.0134	5.47201	4.51e-07	6.09e-05	6.15761
ARHGDIB	1.32022	11.4597	5.44813	4.98e-07	6.68e-05	6.06412
ITGAM	1.58517	8.59897	5.43565	5.24e-07	6.98e-05	6.01531
CCL3	1.51438	6.5192	5.43174	5.33e-07	7.05e-05	6.00008
CYBB	1.85628	10.1027	5.43023	5.36e-07	7.05e-05	5.99417
IL10RA	1.59242	8.95373	5.41177	5.79e-07	7.54e-05	5.92215
BATF2	1.84362	6.33577	5.41072	5.81e-07	7.54e-05	5.91804
MPEG1	1.7321	10.0407	5.40406	5.98e-07	7.65e-05	5.89209
SCIMP	1.44466	6.17515	5.40387	5.98e-07	7.65e-05	5.89135
TNFSF10	1.77559	8.81068	5.40242	6.02e-07	7.65e-05	5.88568
EBI3	1.87773	5.51624	5.38821	6.38e-07	8.06e-05	5.83036
LILRB5	1.84838	7.38391	5.3819	6.55e-07	8.22e-05	5.80583
ASCL2	1.72994	4.81889	5.36596	6.99e-07	8.73e-05	5.74388
CXCR3	1.90023	4.8614	5.34603	7.59e-07	9.41e-05	5.66656
C5AR1	1.48095	8.83548	5.33031	8.1e-07	9.98e-05	5.60566
DAPP1	1.571	5.31669	5.32451	8.3e-07	0.000100978	5.58321
TMC8	1.41294	7.55299	5.32444	8.3e-07	0.000100978	5.58294
TNFAIP8L2	1.51288	7.02125	5.31688	8.56e-07	0.000103526	5.5537
ADAP2	1.47664	9.35398	5.31299	8.7e-07	0.000104553	5.53865
ISG15	1.82946	10.9379	5.30335	9.05e-07	0.000108114	5.50141
ICOS	1.94745	3.31143	5.29436	9.39e-07	0.000111499	5.46671
NPL	1.17916	9.19554	5.29052	9.54e-07	0.000112579	5.45192
ZBP1	1.922	3.88767	5.28908	9.59e-07	0.000112579	5.44637
ICAM3	1.55331	3.64256	5.28558	9.73e-07	0.000113531	5.43286
CSF3R	1.70827	7.44689	5.28083	9.92e-07	0.000115083	5.41454
ODF3B	1.46083	7.26548	5.26793	1.05e-06	0.000120614	5.36485
GZMK	2.31359	4.96454	5.26499	1.06e-06	0.000121362	5.35355
GIMAP2	1.43536	7.60281	5.2594	1.08e-06	0.00012345	5.33204
HLA-E	1.08513	13.4336	5.25543	1.1e-06	0.000124751	5.31676
SLA2	1.54818	4.90688	5.24146	1.17e-06	0.000131319	5.2631
MRC1	1.64244	8.85066	5.2353	1.2e-06	0.000133896	5.23946
SLCO2B1	1.57167	10.3738	5.22607	1.24e-06	0.000138252	5.20402
GNA15	1.60687	8.50215	5.22278	1.26e-06	0.000139331	5.19141
FPR1	1.98906	6.51816	5.21113	1.32e-06	0.000144912	5.14679
IL10	1.57175	4.26368	5.21039	1.32e-06	0.000144912	5.14397
ZAP70	1.55816	5.4434	5.2006	1.38e-06	0.000149972	5.10648
CD3G	1.92087	4.58009	5.18927	1.44e-06	0.00015618	5.06317
TIGIT	2.14704	4.20199	5.18063	1.49e-06	0.000160873	5.03017
CD53	1.6639	9.82154	5.17856	1.51e-06	0.00016135	5.02227
FAM167B	1.11426	7.08143	5.17189	1.55e-06	0.000164881	4.99682
CD300LF	1.59762	5.30537	5.15475	1.66e-06	0.000175795	4.9315
TLR8	1.78829	5.32303	5.15339	1.67e-06	0.000175826	4.9263
CD37	1.34837	8.58392	5.13636	1.79e-06	0.000187367	4.86153
FCN1	1.93503	5.35358	5.12398	1.88e-06	0.000195946	4.81448
BATF	1.84825	6.0498	5.11668	1.93e-06	0.000200747	4.78677
DOCK2	1.40913	8.67748	5.11177	1.97e-06	0.000203692	4.76815
ST14	1.40482	8.48547	5.10778	2.01e-06	0.000205917	4.75304
SERPINA1	1.82385	8.93045	5.10242	2.05e-06	0.000209331	4.73271
MSR1	1.50449	9.84848	5.09973	2.07e-06	0.000210523	4.72252
CD48	1.68581	7.00731	5.08532	2.2e-06	0.000221962	4.66798
CXCL16	1.1052	10.24	5.0794	2.25e-06	0.000226153	4.6456
PYHIN1	1.8154	3.65176	5.07775	2.26e-06	0.000226504	4.63936
SPI1	1.60704	10.6421	5.07164	2.32e-06	0.000230967	4.61628
SLA	1.39409	8.95355	5.06508	2.38e-06	0.000235952	4.5915
HLA-B	1.31728	14.5483	5.06271	2.4e-06	0.000237018	4.58255
NRROS	1.29711	7.98484	5.05657	2.46e-06	0.000241724	4.5594
PIK3R5	1.3605	7.79239	5.05435	2.49e-06	0.000242683	4.55102
IL32	1.56041	9.15417	5.04511	2.58e-06	0.000250608	4.51621
CD300A	1.37478	8.14195	5.02634	2.78e-06	0.000268868	4.44556
UBE2L6	1.31182	10.5658	5.00476	3.03e-06	0.000291682	4.36451
HSH2D	1.80197	4.04395	5.00041	3.09e-06	0.000295359	4.34819
S1PR4	1.48961	4.45837	4.99469	3.16e-06	0.000300393	4.32677
FFAR2	1.34275	3.54201	4.99375	3.17e-06	0.000300393	4.32325
APOL3	1.48447	8.86383	4.98511	3.28e-06	0.000309449	4.29088
MFNG	1.17964	7.74399	4.98308	3.31e-06	0.000310297	4.2833
BCL2A1	1.62093	4.68298	4.98139	3.33e-06	0.000310297	4.27695
CRYBB1	1.36599	5.16751	4.98085	3.34e-06	0.000310297	4.27493
LILRA2	1.54087	5.19332	4.97396	3.43e-06	0.000317437	4.24917
C10orf54	1.28227	9.91085	4.96325	3.58e-06	0.000325742	4.20916
ARHGAP9	1.43792	8.2137	4.96293	3.58e-06	0.000325742	4.20794
CD247	1.77349	5.11959	4.96266	3.59e-06	0.000325742	4.20693
CEACAM21	1.43634	4.60136	4.96229	3.59e-06	0.000325742	4.20557
LILRA1	1.90873	4.37765	4.96165	3.6e-06	0.000325742	4.20316
LPAR5	1.48489	7.66941	4.95831	3.65e-06	0.00032859	4.1907
OSM	1.74815	5.44165	4.94686	3.82e-06	0.000342334	4.14798
VMO1	1.60587	6.13237	4.94308	3.88e-06	0.000345946	4.13388
CCL4	1.77801	6.05802	4.93153	4.06e-06	0.000360331	4.09086
FAIM3	1.36564	5.66445	4.93055	4.08e-06	0.000360331	4.08721
RGS18	1.4769	5.55412	4.92695	4.13e-06	0.000363872	4.07384
IL15RA	1.2966	7.22086	4.91813	4.28e-06	0.000375151	4.04104
RASAL3	1.17607	7.81689	4.9092	4.44e-06	0.00038694	4.00786
PTPN7	1.33359	7.63311	4.9031	4.54e-06	0.000394647	3.98523
IL1B	1.5638	5.45177	4.89995	4.6e-06	0.00039785	3.97352
SOWAHD	1.45173	4.5228	4.89628	4.67e-06	0.000401594	3.95993
TLR2	1.4388	8.14187	4.89462	4.7e-06	0.000401594	3.95375
SIGLEC7	1.53821	5.97786	4.89427	4.71e-06	0.000401594	3.95248
IRF5	1.30451	7.60218	4.88783	4.83e-06	0.000410175	3.92861
CTLA4	1.79547	3.15796	4.87672	5.04e-06	0.00042674	3.88746
IFI6	1.61318	12.3204	4.87236	5.13e-06	0.000432281	3.87135
ADORA3	1.4057	7.65883	4.86869	5.21e-06	0.000436077	3.85779
MX1	1.81046	10.352	4.86799	5.22e-06	0.000436077	3.85518
GYPC	1.15083	10.1508	4.86332	5.32e-06	0.000442301	3.83793
SLC43A2	1.16293	9.69771	4.86084	5.37e-06	0.000444776	3.82876
SLAMF1	1.69873	4.26437	4.85913	5.41e-06	0.000445902	3.82246
TLR7	1.86103	6.72211	4.84655	5.68e-06	0.000462743	3.77602
CCDC88B	1.04396	8.06982	4.84353	5.75e-06	0.000466339	3.7649
NCKAP1L	1.3811	10.0595	4.84158	5.79e-06	0.000468002	3.75772
CYP2S1	1.38244	6.17386	4.81845	6.34e-06	0.000510421	3.67259
STXBP2	1.23152	8.41917	4.81665	6.39e-06	0.000511951	3.66597
TNFSF8	1.54964	5.81783	4.8102	6.55e-06	0.000522941	3.64227
ABI3	1.18544	9.03075	4.79558	6.94e-06	0.000551177	3.58863
CXCL9	2.30925	7.17342	4.79471	6.96e-06	0.000551177	3.58546
2024-03-01	1.38454	8.01483	4.78913	7.12e-06	0.000561096	3.565
OAS1	1.60587	9.37595	4.78477	7.24e-06	0.00056847	3.54904
GPR55	1.49212	2.73078	4.78029	7.37e-06	0.000576212	3.53265
RNASE6	1.53467	8.82292	4.77286	7.58e-06	0.000590846	3.50545
SIT1	1.6116	3.99938	4.77028	7.66e-06	0.000594469	3.49604
EPSTI1	1.41883	9.09253	4.76741	7.75e-06	0.000598818	3.48553
TMPRSS13	1.38424	3.41193	4.76386	7.85e-06	0.000604797	3.47257
GIMAP6	1.22179	8.80078	4.75826	8.03e-06	0.000614751	3.45212
IRF8	1.4842	7.75426	4.75768	8.05e-06	0.000614751	3.45
CCL23	1.19204	1.33765	4.75038	8.28e-06	0.00062832	3.42336
SNCG	1.56902	6.69293	4.74989	8.29e-06	0.00062832	3.42159
GJA4	1.42103	8.44491	4.74883	8.33e-06	0.00062832	3.41773
SIGLEC9	1.4426	6.84597	4.74813	8.35e-06	0.00062832	3.41516
CFP	1.1765	5.30418	4.74476	8.46e-06	0.000633299	3.40288
SH2D1A	1.8586	3.37929	4.74415	8.48e-06	0.000633299	3.40065
RTP4	1.75252	6.03647	4.73944	8.64e-06	0.000642573	3.3835
CD40LG	1.45715	2.69796	4.73393	8.83e-06	0.000654014	3.36346
HCLS1	1.26647	10.3606	4.729	9e-06	0.000664174	3.34552
CD274	1.64786	5.16648	4.72569	9.11e-06	0.00067028	3.33346
APOBEC3A	1.52251	3.49659	4.72054	9.3e-06	0.000681267	3.31476
IL1RN	1.66226	6.63933	4.71722	9.42e-06	0.000687557	3.30269
GZMH	1.90715	3.67182	4.71379	9.54e-06	0.000693554	3.29023
SIRPG	1.81782	4.3981	4.71308	9.57e-06	0.000693554	3.28765
TNFSF14	1.31647	4.10597	4.70724	9.79e-06	0.000706832	3.26648
SPINT2	1.3919	7.89129	4.70342	9.94e-06	0.000714758	3.25262
TAGAP	1.19373	6.77863	4.70033	1.01e-05	0.000720756	3.2414
GPSM3	1.20129	9.36195	4.69237	1.04e-05	0.000740624	3.21256
CIITA	1.2727	8.75458	4.68808	1.05e-05	0.000750302	3.19703
CD96	1.69879	5.35936	4.68608	1.06e-05	0.000753409	3.1898
IGFLR1	1.01024	5.70772	4.68339	1.07e-05	0.000758555	3.18007
KCNK13	1.38066	4.93224	4.68241	1.08e-05	0.000758724	3.17652
TAP1	1.08045	11.4051	4.67982	1.09e-05	0.000762673	3.16714
ACSL5	1.18529	8.07046	4.67923	1.09e-05	0.000762673	3.16501
PRKCB	1.60001	7.26604	4.67191	1.12e-05	0.000781761	3.13858
UBASH3A	1.59027	3.28384	4.66967	1.13e-05	0.00078579	3.13047
RBM47	1.15227	8.88772	4.66	1.18e-05	0.0008128	3.09558
UNC13D	1.08829	7.82784	4.65842	1.18e-05	0.00081492	3.08987
PDE1B	1.49732	6.73496	4.65662	1.19e-05	0.000814938	3.08339
RHOH	1.42511	5.47541	4.65661	1.19e-05	0.000814938	3.08333
SQRDL	1.23751	8.64773	4.65429	1.2e-05	0.000819394	3.07499
CSF1	1.4156	12.1079	4.65105	1.22e-05	0.000826831	3.06331
NFAM1	1.30587	8.3743	4.64038	1.27e-05	0.000858566	3.02489
CYTH4	1.45534	9.75035	4.63933	1.27e-05	0.000858603	3.02111
ZNF683	1.83241	3.83703	4.63859	1.28e-05	0.000858603	3.01844
CD27	1.52976	4.57114	4.63642	1.29e-05	0.000861973	3.01063
LPAR6	1.17581	9.75185	4.6358	1.29e-05	0.000861973	3.00842
SELPLG	1.36954	9.64436	4.63439	1.3e-05	0.000863751	3.00333
TBXAS1	1.27569	9.19942	4.63056	1.32e-05	0.000873617	2.98956
GIMAP8	1.30152	8.62209	4.62743	1.33e-05	0.000881219	2.97832
IFI30	1.40367	6.49131	4.62358	1.35e-05	0.000891378	2.96448
LILRA6	1.38664	5.99723	4.62009	1.37e-05	0.000900382	2.95196
IFITM1	1.5231	10.7811	4.61848	1.38e-05	0.000902408	2.94619
LY96	1.14018	7.68257	4.61777	1.38e-05	0.000902408	2.94365
MLKL	1.02423	8.77608	4.61441	1.4e-05	0.000911116	2.93159
TGM2	1.45092	10.9436	4.60809	1.43e-05	0.000928622	2.90893
GIMAP5	1.44684	5.18544	4.60774	1.44e-05	0.000928622	2.90766
IFI44L	1.62054	10.2442	4.60301	1.46e-05	0.000942499	2.89074
LYZ	1.67338	9.79871	4.60001	1.48e-05	0.000950292	2.88
IFIT3	1.27127	10.2797	4.59672	1.5e-05	0.000959249	2.86819
LILRB4	1.6999	8.82043	4.59203	1.53e-05	0.000973453	2.85143
IGSF21	1.592	8.15056	4.59067	1.53e-05	0.000975374	2.84657
PLCG2	1.03442	9.04936	4.58119	1.59e-05	0.00100815	2.81269
CXCL11	2.23541	5.33145	4.57038	1.66e-05	0.00104616	2.77408
IL6	2.16937	3.5284	4.56983	1.66e-05	0.00104616	2.77213
DENND1C	1.24218	7.21543	4.56314	1.7e-05	0.00106979	2.74829
IFI27	1.86405	10.4706	4.5613	1.72e-05	0.0010739	2.74174
KLRD1	1.50813	5.45452	4.56015	1.72e-05	0.0010752	2.73765
RSAD2	1.92199	8.25498	4.5532	1.77e-05	0.00110059	2.71291
TNFRSF4	1.03055	7.95882	4.55046	1.79e-05	0.00110867	2.70314
RARRES3	1.66181	8.18683	4.54127	1.85e-05	0.00114456	2.67046
TET1	-1.21005	7.52228	-4.54	1.86e-05	0.00114652	2.66595
APOBEC3H	1.62297	2.56996	4.53825	1.87e-05	0.00115058	2.65973
DPEP2	1.20726	6.0951	4.53314	1.91e-05	0.0011695	2.6416
FERMT3	1.35757	10.0369	4.5286	1.94e-05	0.00118617	2.62549
GPR174	1.49163	2.12706	4.52096	2e-05	0.00121736	2.59838
GMFG	1.29148	9.46379	4.51678	2.03e-05	0.00123303	2.58357
NLRP2	1.63039	4.37971	4.51017	2.08e-05	0.00126042	2.5602
CCR2	1.67949	4.34728	4.49133	2.24e-05	0.00134955	2.49359
B2M	1.10191	15.6289	4.48592	2.29e-05	0.00137326	2.4745
DOK3	1.0652	8.50596	4.48238	2.32e-05	0.00138749	2.46204
VENTX	1.65613	4.77715	4.47154	2.41e-05	0.00144111	2.42384
ARHGAP25	1.17978	8.27489	4.46631	2.46e-05	0.00146169	2.40541
CD300C	1.54885	7.3021	4.46618	2.46e-05	0.00146169	2.40498
SDSL	1.16549	8.34893	4.46121	2.51e-05	0.00148491	2.38748
LAPTM5	1.43141	13.197	4.45743	2.54e-05	0.00150167	2.37422
RAB20	1.16247	8.29512	4.45404	2.58e-05	0.00151647	2.36228
THEMIS2	1.14051	9.79008	4.44654	2.65e-05	0.00155522	2.33598
KYNU	1.46882	7.24263	4.43608	2.76e-05	0.00161134	2.29929
IGSF6	1.14797	8.81945	4.43554	2.76e-05	0.00161134	2.2974
CR1	1.7773	4.14672	4.42738	2.85e-05	0.00165662	2.26881
BTK	1.30008	7.76619	4.42213	2.91e-05	0.00168459	2.25047
APOC1	1.41116	9.17625	4.42063	2.92e-05	0.00168915	2.24521
IDO1	1.86854	5.30405	4.41487	2.99e-05	0.00172098	2.22509
FCGR2B	1.56376	6.83341	4.40972	3.04e-05	0.001746	2.20708
SLC11A1	1.30961	8.05192	4.40946	3.05e-05	0.001746	2.2062
GZMB	2.26857	5.23908	4.40275	3.12e-05	0.00178524	2.18279
LPXN	1.00909	8.42311	4.40175	3.14e-05	0.00178676	2.1793
PIK3AP1	1.32111	9.33231	4.39763	3.18e-05	0.00180928	2.16494
KLHDC7B	1.88357	4.79949	4.38759	3.31e-05	0.00187315	2.12994
CD200R1	1.37239	5.51372	4.38046	3.4e-05	0.00191814	2.10516
LCP1	1.3649	11.3869	4.3751	3.46e-05	0.00194579	2.08652
IFITM3	1.03209	13.8084	4.36772	3.56e-05	0.00199434	2.06092
CDA	1.3573	5.20851	4.36017	3.66e-05	0.00204543	2.03472
CCR1	1.57129	9.61357	4.35099	3.79e-05	0.00210461	2.00291
PTPRC	1.32094	9.4758	4.34839	3.83e-05	0.0021168	1.99391
CTSW	1.27571	6.24065	4.34793	3.83e-05	0.0021168	1.9923
IL4I1	1.5449	8.01164	4.34431	3.89e-05	0.00213352	1.97978
VNN2	1.52782	4.27895	4.343	3.9e-05	0.00213797	1.97525
TREM2	1.40956	8.1897	4.3381	3.98e-05	0.00216919	1.95832
CD180	1.22175	6.79286	4.33125	4.08e-05	0.00221195	1.93467
LYL1	1.10691	7.72918	4.33086	4.08e-05	0.00221195	1.9333
APOC2	1.33872	3.82434	4.3291	4.11e-05	0.00222035	1.92723
DOCK8	1.06027	8.96762	4.31986	4.25e-05	0.00228515	1.89537
CD80	1.54501	4.65603	4.31227	4.38e-05	0.00234389	1.86923
OAS2	1.34749	10.5471	4.3003	4.57e-05	0.00244335	1.82805
PPFIA4	-1.38545	7.86384	-4.29957	4.59e-05	0.00244336	1.82552
CSF2RB	1.15615	7.86319	4.29883	4.6e-05	0.00244343	1.82298
CEACAM4	1.37592	2.35942	4.29682	4.63e-05	0.00244867	1.81607
JAK3	1.35731	8.79875	4.2968	4.63e-05	0.00244867	1.81599
F13A1	1.82487	9.71443	4.29553	4.66e-05	0.00245359	1.81163
FOLR2	1.55214	9.91423	4.29233	4.71e-05	0.00247104	1.80066
C10orf128	1.54271	7.37212	4.29216	4.71e-05	0.00247104	1.80008
LMO2	1.0462	9.04427	4.28804	4.79e-05	0.00250231	1.78592
P2RY13	1.65535	5.43459	4.2841	4.86e-05	0.00253097	1.7724
APOL6	1.29356	11.2324	4.28284	4.88e-05	0.00253097	1.76809
FGL2	1.46189	8.81414	4.2828	4.88e-05	0.00253097	1.76796
CCL4L1	1.43916	5.66858	4.279	4.95e-05	0.00255995	1.75493
ZMYND15	1.13945	6.05037	4.27742	4.98e-05	0.00256815	1.74952
FCGR3B	1.75049	3.34947	4.27348	5.05e-05	0.00259887	1.73603
CARD16	1.5151	7.08033	4.27112	5.09e-05	0.0026147	1.72796
APOL1	1.56358	10.4001	4.2688	5.14e-05	0.00263015	1.72002
IL18	1.246	7.10074	4.25604	5.38e-05	0.00274244	1.67639
ASGR2	1.50681	4.83531	4.25432	5.42e-05	0.00275273	1.67051
IKZF3	1.92527	7.08351	4.25359	5.43e-05	0.00275305	1.66801
STAB1	1.3375	11.954	4.24775	5.55e-05	0.00279829	1.6481
ALOX5AP	1.43018	8.02501	4.24626	5.58e-05	0.00280646	1.64301
GRAP2	1.49057	5.3789	4.24149	5.68e-05	0.00284873	1.62676
HAMP	1.28787	3.51379	4.23956	5.72e-05	0.00286172	1.62017
THEMIS	1.43028	3.05992	4.23788	5.76e-05	0.0028721	1.61445
UBD	1.97864	2.25753	4.23608	5.79e-05	0.0028838	1.60832
EMX1	-1.4531	2.19753	-4.23321	5.85e-05	0.00290694	1.59855
ETV7	1.24018	6.30721	4.2281	5.97e-05	0.00295436	1.58118
TRIM22	1.3844	9.12415	4.20651	6.45e-05	0.00318893	1.50789
C17orf59	1.04545	8.48458	4.20229	6.56e-05	0.00322289	1.49356
CATSPER1	1.5103	5.5521	4.20071	6.59e-05	0.00323286	1.48823
PDCD1	1.50197	4.2335	4.1961	6.7e-05	0.00327954	1.47261
INPP5D	1.19692	9.5325	4.18973	6.86e-05	0.00334818	1.45108
APOBR	1.36654	9.2228	4.18767	6.91e-05	0.00336505	1.44412
SLC25A20	1.22952	9.04948	4.18648	6.94e-05	0.00337142	1.44007
ANPEP	1.496	12.2055	4.18477	6.99e-05	0.00338408	1.43431
INSL3	1.3261	2.27568	4.18285	7.04e-05	0.00339233	1.42783
GPR34	1.41887	7.77975	4.18275	7.04e-05	0.00339233	1.4275
CLEC14A	1.01797	9.81017	4.18162	7.07e-05	0.00339806	1.42367
FMNL1	1.09105	10.0815	4.17563	7.22e-05	0.00346448	1.40344
RASGRP4	1.18684	6.82668	4.17236	7.31e-05	0.00349731	1.39243
APOE	1.44911	13.31	4.16716	7.45e-05	0.00354684	1.37489
RASSF4	1.2874	9.96459	4.16061	7.63e-05	0.00361492	1.35285
UCP2	1.13969	10.607	4.16013	7.64e-05	0.00361492	1.35122
CD69	1.53085	4.18693	4.15885	7.68e-05	0.00362041	1.34692
PSMB8	1.03814	10.6708	4.1573	7.72e-05	0.00363215	1.3417
RAMP3	1.48246	7.1467	4.15492	7.79e-05	0.00363394	1.33368
RBP7	1.25102	6.38275	4.15453	7.8e-05	0.00363394	1.33237
POU2F2	1.13996	8.72351	4.1543	7.8e-05	0.00363394	1.33161
PARVG	1.15648	8.46456	4.15397	7.81e-05	0.00363394	1.33051
SH2D1B	1.34405	2.26434	4.15079	7.9e-05	0.00365777	1.3198
CD40	1.14963	8.96074	4.14144	8.18e-05	0.00377475	1.28843
PTPRE	1.06681	9.23856	4.13812	8.28e-05	0.00381145	1.27729
ARHGEF26	-1.51453	7.96729	-4.13578	8.35e-05	0.00383498	1.26941
OASL	1.65672	8.27015	4.0996	9.51e-05	0.00433817	1.14846
PARP10	1.02847	10.5746	4.09841	9.55e-05	0.00433817	1.14452
CRHBP	1.45666	4.20291	4.09837	9.55e-05	0.00433817	1.14438
CCRL2	1.17835	6.47726	4.08943	9.86e-05	0.00446961	1.11458
IL24	1.37032	3.74505	4.08457	0.000100369	0.00452805	1.09843
C19orf38	1.10556	5.02212	4.08453	0.000100383	0.00452805	1.0983
EMR1	1.46022	4.64306	4.07518	0.000103809	0.00467188	1.06721
FOXP3	1.23829	5.38456	4.06195	0.000108846	0.00487629	1.02333
IL17RA	1.02817	9.59661	4.05477	0.000111677	0.00498048	0.999556
APBB1IP	1.231	9.13785	4.0539	0.000112023	0.00498464	0.996691
HLA-DOA	1.42641	8.3963	4.05316	0.000112319	0.00498656	0.994247
CD4	1.30983	11.4313	4.03872	0.000118263	0.00523864	0.946511
CD38	1.63133	5.2109	4.03729	0.000118865	0.00525352	0.941807
MS4A14	1.49873	5.87581	4.03046	0.000121794	0.00534702	0.919276
CCL13	1.89995	3.67331	4.02466	0.000124337	0.00543442	0.900158
MRO	1.26529	6.3926	4.01897	0.000126878	0.00551889	0.881438
SUSD3	1.1123	5.43899	4.01167	0.000130215	0.0056413	0.857421
CMPK2	1.36083	7.77465	4.00981	0.000131079	0.00566628	0.851303
TNF	1.29127	3.73204	4.00519	0.000133243	0.0057339	0.836153
MBP	1.16855	8.33317	4.00462	0.000133516	0.0057339	0.834264
CD300LB	1.19929	5.09138	3.99395	0.00013866	0.0059419	0.799297
CD8A	1.79478	5.76867	3.99253	0.00013936	0.00595894	0.79464
FPR2	1.49051	2.74242	3.98187	0.000144721	0.00617476	0.759742
KCNMB1	1.2716	6.16906	3.97664	0.000147422	0.00626554	0.742646
CD28	1.31136	7.50531	3.97652	0.000147484	0.00626554	0.742257
CXCL13	2.42019	5.88891	3.95988	0.000156409	0.00660199	0.687956
SLC7A7	1.11063	9.4737	3.95151	0.000161088	0.00678498	0.660718
PLCB2	1.1363	9.22865	3.94981	0.000162053	0.00681106	0.655201
TESPA1	1.40287	4.0598	3.94554	0.000164505	0.00689941	0.641328
CD68	1.40236	7.23026	3.93899	0.000168338	0.00704519	0.620051
CLEC10A	1.46854	4.86927	3.93741	0.000169277	0.00706945	0.614916
P2RY10	1.41666	2.75934	3.92317	0.000177952	0.00736931	0.568763
RNASE2	1.65151	3.89725	3.90736	0.000188083	0.00777251	0.517649
GNGT2	1.37674	6.17565	3.90509	0.00018958	0.00781418	0.51033
ACRBP	1.11236	5.77933	3.90463	0.000189884	0.00781418	0.508854
CETP	1.0893	6.15582	3.90244	0.000191349	0.00785808	0.501758
HS3ST1	1.10347	7.29128	3.89324	0.000197595	0.00806417	0.47212
CECR6	1.1911	4.92111	3.88294	0.000204823	0.00832468	0.438975
SDS	1.2027	7.87541	3.87062	0.000213796	0.00865371	0.399427
TM4SF1	1.00939	10.0451	3.86727	0.000216303	0.00873721	0.38868
EOMES	1.83273	4.20415	3.86604	0.000217228	0.00874056	0.384742
CLEC12A	1.45122	3.47267	3.86474	0.000218211	0.00876042	0.380582
PTK2B	1.04186	9.41605	3.86393	0.000218829	0.0087674	0.377972
PDK1	-1.01131	9.77578	-3.86262	0.000219826	0.00878946	0.373783
EVI2B	1.23808	8.95443	3.85787	0.000223482	0.00891756	0.358574
SPOCK2	1.11126	7.95748	3.85673	0.000224365	0.00891986	0.354939
CD72	1.09415	6.82174	3.8511	0.000228795	0.00907445	0.336916
CCDC170	1.07607	7.21797	3.8395	0.000238174	0.0094086	0.299886
HLA-DQA2	1.83906	6.87572	3.83844	0.000239047	0.0094242	0.296515
AMICA1	1.29799	6.81302	3.82895	0.000247028	0.00968345	0.266257
CD163L1	1.30902	8.15829	3.82127	0.000253663	0.0099014	0.24184
VAMP5	1.07505	10.4203	3.81766	0.000256846	0.00998609	0.230354
BTLA	1.43762	3.14147	3.81302	0.000260983	0.0101071	0.215638
CXCL1	1.75239	3.79349	3.80923	0.000264417	0.01022	0.203599
ALOX5	1.66152	8.11434	3.78684	0.000285584	0.010995	0.132709
XCL2	1.40051	2.90306	3.78508	0.000287313	0.01104	0.127152
CLEC4G	1.41258	2.93017	3.78406	0.000288318	0.0110571	0.123938
SLAMF6	1.45575	5.85939	3.77927	0.000293097	0.0111915	0.108812
CSF1R	1.42327	12.1369	3.77884	0.000293528	0.0111915	0.107458
PF4	1.64787	3.70099	3.77487	0.00029755	0.0113012	0.0949368
EMR2	1.08406	7.74235	3.77222	0.000300264	0.0113823	0.0865837
SPN	1.06159	8.16051	3.77158	0.000300922	0.0113854	0.0845703
RENBP	1.28354	8.79531	3.76923	0.000303356	0.0114555	0.0771582
CEACAM1	1.68069	6.93456	3.75868	0.000314503	0.0118311	0.0439676
CD6	1.07372	6.54749	3.75798	0.000315246	0.0118327	0.0417973
PDGFA	1.03801	10.8802	3.75752	0.000315746	0.0118327	0.0403379
TMEM52B	1.24968	3.81513	3.75604	0.000317349	0.0118702	0.0356814
GCA	1.10765	7.69236	3.75365	0.000319949	0.0119447	0.0281798
LAX1	1.31953	3.41317	3.74905	0.000325009	0.0121107	0.0137512
WDFY4	1.19699	7.96146	3.74794	0.000326247	0.0121339	0.0102558
ITGAX	1.0794	9.34812	3.7458	0.00032863	0.0121766	0.00356415
GPR141	1.13575	3.79357	3.74443	0.00033017	0.0122107	-0.000732971
LAMP3	1.09359	5.90015	3.73941	0.000335875	0.0123774	-0.0164836
CCL18	1.99119	4.81795	3.73936	0.000335932	0.0123774	-0.0166386
LGALS3BP	1.23742	13.7981	3.73426	0.00034181	0.0124911	-0.0325826
GAB3	1.11785	7.14117	3.73394	0.000342188	0.0124911	-0.0335972
GPIHBP1	1.30983	6.75339	3.72813	0.00034902	0.0126935	-0.0517667
CACNA1G	-1.83494	7.4822	-3.71648	0.000363108	0.0131816	-0.088124
PRUNE2	-1.37072	9.54274	-3.70812	0.000373542	0.0135106	-0.114148
IFI35	1.05586	9.55819	3.70435	0.000378354	0.0136346	-0.125904
IGFBP6	1.15679	9.82314	3.69099	0.000395851	0.0142391	-0.167412
LGALS9B	1.21961	3.21324	3.68861	0.000399034	0.0143274	-0.174766
OTOA	1.03329	4.39269	3.68638	0.000402053	0.0144096	-0.181684
C2CD4B	1.18993	5.29237	3.68156	0.000408659	0.0145669	-0.196641
CYTIP	1.07018	6.79844	3.67735	0.000414501	0.0147219	-0.209668
KIR2DL4	1.18911	1.5712	3.67338	0.000420078	0.0148931	-0.221932
ARHGAP4	1.06546	9.86735	3.66609	0.000430518	0.0152086	-0.244457
C3	1.73081	8.82443	3.66213	0.000436298	0.0153794	-0.256692
CCR7	1.3938	4.39584	3.66128	0.000437544	0.0153794	-0.259307
C16orf54	1.52395	6.51181	3.66065	0.000438474	0.0153794	-0.261256
BTBD18	-1.01316	3.31717	-3.65774	0.000442787	0.0155031	-0.270233
CCDC69	1.09995	7.91103	3.65495	0.000446957	0.0155956	-0.27883
TLR1	1.13058	7.27499	3.65491	0.000447014	0.0155956	-0.278946
COLGALT2	-1.14487	9.77389	-3.65409	0.000448245	0.0156035	-0.28147
LAT2	1.08196	9.41306	3.65318	0.000449615	0.0156035	-0.284267
SOX17	1.00987	7.24685	3.6497	0.000454899	0.015704	-0.294982
FAM105A	1.00164	8.22704	3.64786	0.000457718	0.0157555	-0.300647
TMEM156	1.20743	4.32942	3.64769	0.000457991	0.0157555	-0.301193
CCBE1	1.40132	8.22736	3.63825	0.000472717	0.0162338	-0.330209
FCRL6	1.17456	3.47275	3.63582	0.00047657	0.0163093	-0.337651
S100A3	1.11892	7.1767	3.62721	0.000490504	0.0167281	-0.364065
TNIP3	1.28192	3.36906	3.62621	0.000492141	0.0167549	-0.367116
C2	1.38797	9.61707	3.62195	0.000499201	0.0169076	-0.380169
GATSL2	-1.01056	7.49175	-3.6152	0.000510588	0.0171753	-0.400833
HMOX1	1.3472	11.5261	3.60452	0.000529084	0.0175873	-0.433426
TLR4	1.17082	8.95463	3.60353	0.000530829	0.0176157	-0.436442
MX2	1.41864	9.1671	3.60053	0.000536158	0.0177492	-0.44559
IGLL5	2.00494	3.27278	3.5999	0.000537288	0.0177492	-0.447519
IFIT1	1.20828	9.8136	3.59975	0.000537555	0.0177492	-0.447973
IL2RB	1.10498	8.85856	3.58896	0.000557185	0.0182749	-0.48081
CCL22	1.08844	4.89964	3.5864	0.000561948	0.0183774	-0.488602
KLRB1	1.20551	4.32924	3.57816	0.000577529	0.018755	-0.513633
TBC1D10C	1.02749	6.17587	3.57698	0.000579782	0.0187663	-0.517195
TMEM229B	1.14811	8.50155	3.57503	0.000583547	0.0188263	-0.523119
TCEAL2	-1.97306	4.08527	-3.56951	0.000594306	0.0190999	-0.539835
NEUROG2	-1.45007	2.05431	-3.56919	0.000594936	0.0190999	-0.540803
HLA-DQB2	1.51663	5.81224	3.56494	0.000603368	0.0193392	-0.553679
ZBED6	-1.23525	7.37975	-3.5616	0.000610079	0.0195225	-0.563797
PSTPIP1	1.38524	7.90321	3.55939	0.000614535	0.0196015	-0.570453
GPR156	-1.01388	7.32791	-3.55189	0.000629949	0.0199728	-0.593108
CDCP1	1.0829	8.00077	3.55176	0.000630229	0.0199728	-0.593514
KLRC1	1.26796	2.38957	3.53732	0.000660941	0.020879	-0.637013
TFEC	1.24539	7.87845	3.53494	0.00066614	0.0210095	-0.644174
PATL2	1.04185	4.9245	3.53271	0.000671051	0.0210633	-0.650888
CSTA	1.21724	5.87312	3.51636	0.000708067	0.0220149	-0.699944
OLR1	1.26517	5.56558	3.5133	0.000715209	0.0221891	-0.709111
TRIM9	-1.60668	6.72515	-3.513	0.000715921	0.0221891	-0.71002
KIAA0408	-1.22773	2.2658	-3.51235	0.00071745	0.0222015	-0.711968
CD86	1.01301	8.56803	3.49971	0.000747764	0.0230311	-0.749756
TBX21	1.1773	4.62335	3.48465	0.000785447	0.0241164	-0.79463
MARCO	1.67755	3.68263	3.47701	0.000805243	0.0246474	-0.817341
TRAF3IP3	1.21358	5.52849	3.46364	0.000841057	0.0255453	-0.857031
TRPV2	1.27115	10.0649	3.4605	0.000849672	0.0257673	-0.866324
TMIGD2	1.10028	2.15529	3.45972	0.000851821	0.0257928	-0.868627
CEBPA	1.06166	8.22466	3.45431	0.000866894	0.0261046	-0.884618
FBP1	1.04093	6.8828	3.45087	0.000876636	0.0263056	-0.894804
MS4A4E	1.03039	3.6235	3.43747	0.000915491	0.0273176	-0.934327
GPR114	1.20222	3.4521	3.43689	0.000917224	0.0273176	-0.93605
CLDN5	1.01253	9.70657	3.43682	0.000917422	0.0273176	-0.936247
GBP1	1.26977	10.0994	3.42972	0.00093872	0.0278676	-0.957154
BLNK	1.15006	6.43417	3.42702	0.000946921	0.0280266	-0.965076
GAPT	1.40952	4.34045	3.41423	0.000986774	0.0290752	-1.00262
HSD11B1	1.17421	2.8564	3.40825	0.00100595	0.0295118	-1.02013
S100Z	1.04686	2.13461	3.40821	0.00100609	0.0295118	-1.02026
BEND5	-1.34979	7.24453	-3.39587	0.00104675	0.0305201	-1.05632
TMPRSS3	1.08268	2.00258	3.39382	0.00105367	0.030589	-1.06231
PIPOX	1.09448	5.99168	3.37775	0.00110933	0.0318297	-1.10913
HTR6	-1.06674	1.75196	-3.3747	0.00112018	0.0320478	-1.11798
CLEC3B	1.18071	7.13769	3.37384	0.00112327	0.0320655	-1.12048
PRRG4	1.09288	5.90602	3.36143	0.00116865	0.0330507	-1.15648
RAC2	1.3709	10.3682	3.3571	0.00118487	0.0334135	-1.16901
EDN2	-1.46682	2.07833	-3.35642	0.00118746	0.0334388	-1.17099
KMO	1.07163	6.04119	3.35299	0.00120047	0.0337091	-1.1809
RGS1	1.1974	8.59315	3.34683	0.00122425	0.0341818	-1.19871
CCR4	1.0164	3.6696	3.34511	0.00123095	0.0342422	-1.20367
FGF11	-1.47726	4.52752	-3.33735	0.00126165	0.0349013	-1.22604
CACNA1B	-2.00228	5.19476	-3.33594	0.00126732	0.0349879	-1.23011
TIFAB	1.11976	2.34039	3.33249	0.00128125	0.035231	-1.24004
NOD2	1.04444	6.31514	3.3201	0.00133252	0.0358833	-1.27564
BPI	1.30139	4.03981	3.3177	0.00134269	0.0360747	-1.28255
MZB1	1.48114	2.93575	3.31756	0.00134329	0.0360747	-1.28295
ADAMDEC1	1.64994	5.83375	3.3125	0.00136492	0.0365064	-1.29744
GBP5	1.49507	7.3441	3.30717	0.00138806	0.037025	-1.31269
AKNAD1	-1.08569	5.1391	-3.30445	0.00140005	0.0372942	-1.32049
FABP4	1.65248	6.04634	3.29418	0.00144605	0.0382534	-1.3498
GPR82	1.02397	4.85424	3.2937	0.00144824	0.0382534	-1.35118
CCR8	1.07961	1.86993	3.29147	0.00145844	0.0383829	-1.35754
LILRA4	1.05132	2.05639	3.28989	0.0014657	0.0385226	-1.36204
OR51E1	1.34467	4.95999	3.28154	0.00150467	0.0394415	-1.38582
CRHR1	-1.28981	1.74923	-3.27843	0.00151944	0.0396215	-1.39467
GPR142	-1.42558	2.10828	-3.27674	0.0015275	0.0397756	-1.39946
EPB41L3	1.12691	9.55974	3.27373	0.00154197	0.0399938	-1.40801
ACY3	1.26741	4.73602	3.27229	0.00154898	0.0401228	-1.41211
IFIH1	1.027	9.0986	3.27112	0.00155468	0.0401659	-1.41544
PKD2L1	1.04318	3.03005	3.26792	0.00157031	0.0404628	-1.4245
HPGDS	1.12112	6.39421	3.26623	0.00157863	0.0405711	-1.42929
SCML2	-1.24036	7.25355	-3.26178	0.00160077	0.0410329	-1.4419
SELL	1.36055	7.58106	3.2599	0.00161023	0.0411284	-1.44723
CXCL3	1.26966	4.15021	3.25863	0.00161664	0.0411284	-1.45083
TLR10	1.05672	3.34249	3.25814	0.0016191	0.0411284	-1.4522
KCTD19	-1.08393	4.23396	-3.25361	0.00164215	0.0416603	-1.465
ZNF831	1.17304	2.92635	3.24564	0.00168348	0.04249	-1.4875
PPARG	1.0873	8.52528	3.23885	0.00171946	0.0431221	-1.50663
TRAT1	1.28979	2.3761	3.22399	0.00180077	0.0448192	-1.54842
ADAM28	1.08442	7.14878	3.22348	0.00180362	0.0448335	-1.54985
RARRES1	1.25779	7.60578	3.2006	0.001936	0.0472307	-1.61385
DHRS3	1.04706	10.1656	3.19899	0.00194566	0.0472602	-1.61835
CD177	1.11722	1.57435	3.1988	0.0019468	0.0472602	-1.61888
FCRL3	1.27195	2.78003	3.1977	0.00195342	0.0473626	-1.62195
FFAR4	1.00103	5.66138	3.19631	0.0019618	0.0474602	-1.62581
EMB	1.17148	8.29863	3.19584	0.00196467	0.0474602	-1.62713
SIGLEC14	1.41422	5.48617	3.19289	0.00198265	0.047836	-1.63536
IGJ	1.69181	5.01908	3.18812	0.00201204	0.0484217	-1.64865
SIGLEC8	1.2187	3.29196	3.18652	0.00202198	0.048488	-1.65309
CD79A	1.1229	4.26011	3.17836	0.00207339	0.0494203	-1.67576
RAB37	1.08038	4.75636	3.16948	0.00213073	0.0503409	-1.70037
IGSF9	-1.44747	5.31352	-3.16883	0.00213499	0.0503409	-1.70218
SLAMF7	1.28269	7.67264	3.16666	0.00214921	0.0506155	-1.70816
SNAP91	-1.62014	4.17106	-3.15229	0.00224594	0.0521461	-1.74786
SORL1	1.07128	8.08624	3.15141	0.00225201	0.0522255	-1.7503
RPRML	-1.01151	2.19858	-3.15076	0.00225647	0.0522673	-1.75208
LTA	1.00709	2.44075	3.14718	0.00228133	0.0527811	-1.76195
ALDH1A1	1.36749	7.58729	3.1463	0.00228742	0.0528601	-1.76436
BMX	1.06824	3.24358	3.14566	0.00229191	0.0528971	-1.76613
CLEC4A	1.30714	7.93914	3.1382	0.00234469	0.0537425	-1.78664
MT3	-1.3573	2.62884	-3.12275	0.00245768	0.0557754	-1.82903
TREM1	1.26844	5.0153	3.1212	0.00246926	0.0557754	-1.83326
CD22	1.07882	5.85242	3.12093	0.00247129	0.0557754	-1.834
GATA3	1.20894	5.89397	3.1207	0.002473	0.0557754	-1.83462
STAP1	1.06225	2.41112	3.1173	0.00249869	0.0562765	-1.84393
POU2AF1	1.12318	4.98828	3.11701	0.00250092	0.0562765	-1.84473
IFIT2	1.04288	9.48914	3.11633	0.00250603	0.0563271	-1.84657
AQP9	1.53315	3.69794	3.1107	0.00254926	0.057065	-1.86196
BLK	1.04382	2.43921	3.10905	0.00256203	0.0572587	-1.86646
FCAR	1.03777	2.59697	3.10793	0.00257072	0.0572587	-1.8695
SIGLEC12	1.36556	4.19758	3.09561	0.00266837	0.0586388	-1.90304
BTBD17	-1.2523	1.97627	-3.0899	0.00271482	0.0592203	-1.91856
FRG2C	-1.11341	1.90172	-3.08851	0.00272625	0.0593811	-1.92234
WDR66	-1.01142	6.76817	-3.07608	0.0028303	0.0611743	-1.956
CXCL2	1.35838	4.11042	3.07454	0.00284349	0.0613602	-1.96018
CACNA2D4	1.04049	8.38791	3.07382	0.00284966	0.0613602	-1.96213
APLNR	1.23181	10.2356	3.07362	0.00285136	0.0613602	-1.96266
SOWAHA	-1.13142	3.06043	-3.06765	0.002903	0.0621607	-1.97879
FOXE1	-1.13343	1.42212	-3.06649	0.00291314	0.0622818	-1.98192
ANGPT4	1.60885	5.23992	3.06109	0.00296078	0.0630268	-1.99649
BIRC3	1.13447	8.26507	3.05498	0.00301552	0.063916	-2.01293
VCAM1	1.28635	9.67201	3.05051	0.00305616	0.0645692	-2.02495
AC104981.1	-1.10923	1.8803	-3.04986	0.00306211	0.0646255	-2.02669
CD244	1.15773	4.04867	3.04872	0.00307256	0.0647076	-2.02975
LAIR2	1.13568	2.00989	3.04433	0.00311319	0.0651679	-2.04154
SUCNR1	1.24778	7.46431	3.04421	0.00311425	0.0651679	-2.04185
ANK2	-1.04874	8.73691	-3.03852	0.00316772	0.0659367	-2.05712
ESRP1	-1.63708	3.21251	-3.03423	0.00320856	0.0666461	-2.06861
CLEC9A	1.0078	2.15893	3.02372	0.00331057	0.0685375	-2.09667
ROPN1	-1.12122	2.28443	-3.01852	0.00336224	0.0693269	-2.11055
KRT81	1.3627	3.67654	3.01117	0.00343643	0.0704709	-2.13011
CA9	-1.95239	5.93234	-3.0096	0.00345252	0.0705245	-2.13429
SLC2A5	1.01921	6.83647	3.00689	0.00348039	0.0708003	-2.1415
IL7R	1.22581	9.2195	3.00193	0.0035319	0.0717	-2.15465
NME8	1.12935	3.17329	2.99885	0.00356427	0.0721344	-2.16282
PRSS35	-1.39044	10.5395	-2.993	0.00362653	0.0733191	-2.17832
CCDC27	-1.10801	2.34985	-2.98042	0.0037637	0.0754422	-2.21155
PLD4	1.05594	6.30626	2.9711	0.0038685	0.076906	-2.23611
GJA5	1.2907	7.54359	2.96292	0.00396259	0.0783457	-2.25759
C8orf4	1.06193	7.33626	2.9584	0.00401549	0.0792327	-2.26945
MYEOV	1.16313	3.93599	2.95308	0.00407863	0.0803177	-2.28338
METTL7B	1.32566	5.75472	2.94723	0.00414913	0.0812997	-2.29869
NTN3	-1.04598	5.17842	-2.94396	0.00418908	0.0819197	-2.30725
ZNF385B	-1.43894	6.66569	-2.94224	0.00421023	0.0821703	-2.31175
FMO3	1.31227	5.60333	2.93698	0.00427534	0.0831939	-2.32545
DNASE1L3	1.26446	5.00776	2.93151	0.00434422	0.0843678	-2.33971
NPIPB15	1.26143	5.5875	2.91642	0.00453931	0.0872114	-2.3789
ROPN1B	-1.22107	2.46708	-2.91061	0.00461657	0.0880602	-2.39395
SERPING1	1.02892	11.3715	2.90708	0.00466411	0.0885681	-2.40308
FOLH1	1.00164	8.05592	2.90546	0.00468607	0.088819	-2.40726
ITM2A	1.16078	8.3694	2.89855	0.00478083	0.090268	-2.4251
ADRA1D	1.44962	8.3189	2.87535	0.00511194	0.095604	-2.48473
SEMA3D	-1.28828	8.17503	-2.87405	0.00513117	0.0958726	-2.48807
FCER2	1.27822	4.16228	2.87239	0.00515569	0.0962396	-2.49231
GAD1	-1.29766	4.77097	-2.86596	0.00525189	0.0972342	-2.50875
CST3	1.13761	14.993	2.86041	0.00533627	0.0980265	-2.52293
USH1G	-1.23851	2.25015	-2.86029	0.00533807	0.0980265	-2.52323
TIMD4	1.33274	4.11267	2.85826	0.00536933	0.0983645	-2.52842
SAA1	1.27766	2.77597	2.84568	0.00556622	0.101086	-2.56042
TRPC4	1.04145	6.38942	2.84455	0.00558434	0.10112	-2.56331
OSCAR	1.21962	8.71322	2.8323	0.00578304	0.10339	-2.59436
CD5L	1.01029	1.58164	2.83077	0.00580837	0.10339	-2.59824
KCNC1	-1.28021	3.06831	-2.7976	0.0063818	0.110465	-2.68174
NFE2	1.15955	5.30922	2.78986	0.00652286	0.111808	-2.7011
AMIGO2	1.11169	7.40214	2.78532	0.00660692	0.112856	-2.71244
SAMD3	1.06051	4.12819	2.78214	0.00666633	0.113575	-2.72037
OSTN	-2.12357	3.43358	-2.78144	0.00667957	0.113703	-2.72212
GFAP	-1.03919	3.61407	-2.77253	0.00684904	0.115987	-2.7443
PRRT4	-1.18719	4.72876	-2.7715	0.00686891	0.116223	-2.74686
ITGAD	1.01838	4.30525	2.77069	0.00688458	0.116388	-2.74887
MS4A1	1.18801	2.55366	2.75958	0.00710259	0.118952	-2.77644
SRRM4	-1.15257	2.46928	-2.75717	0.00715061	0.119553	-2.7824
FLG	-1.28755	6.32284	-2.74933	0.00730928	0.120958	-2.8018
XCR1	1.11743	2.97577	2.74688	0.00735952	0.121466	-2.80785
CCDC64B	-1.02646	3.06465	-2.74668	0.0073636	0.121466	-2.80834
PLA2G2D	1.0636	2.24419	2.737	0.00756521	0.124064	-2.83219
ADAP1	1.00373	6.86029	2.73305	0.00764875	0.124915	-2.84189
CCL14	1.15258	4.67117	2.71921	0.0079487	0.12843	-2.87583
CFI	1.16219	8.78648	2.71654	0.00800789	0.129281	-2.88237
TFPI2	1.25044	6.17668	2.71156	0.00811909	0.130435	-2.89453
CCL7	1.10315	1.63925	2.7069	0.00822453	0.131379	-2.9059
PPBP	1.23898	3.0663	2.70188	0.00833949	0.132678	-2.91813
FCGBP	1.21305	10.0349	2.69498	0.00849987	0.134362	-2.93491
AK4	-1.20289	8.85528	-2.69399	0.00852308	0.134513	-2.93731
DBNDD1	-1.33145	5.45956	-2.69273	0.00855257	0.134777	-2.94035
AHNAK2	-1.09392	9.69916	-2.6927	0.00855348	0.134777	-2.94045
PLA2G16	1.17931	9.18983	2.69099	0.00859375	0.13498	-2.94458
RRAD	1.08447	7.13972	2.67513	0.00897694	0.140106	-2.98297
GRM4	-1.07249	4.54883	-2.67109	0.00907677	0.141328	-2.9927
TIMP4	1.25209	6.72735	2.66667	0.0091876	0.142603	-3.00337
TRIM29	-1.3016	3.82214	-2.66248	0.00929343	0.143793	-3.01343
ENHO	-1.25522	7.69194	-2.65709	0.00943149	0.145273	-3.02639
CD8B	1.32201	3.95199	2.64993	0.00961759	0.147077	-3.04355
SYNPR	-1.30156	2.19564	-2.64034	0.00987211	0.149872	-3.06648
CXCL12	1.03746	9.68533	2.63864	0.00991775	0.150246	-3.07053
ZNF711	-1.05303	8.25852	-2.63679	0.00996787	0.150334	-3.07495
GPR171	1.06943	4.62566	2.62486	0.0102957	0.1541	-3.10333
CLEC5A	1.07267	6.78988	2.62349	0.010334	0.154225	-3.10659
FAM19A5	-1.36377	7.58969	-2.62344	0.0103354	0.154225	-3.10671
SLC9A2	-1.53892	5.23099	-2.61678	0.0105236	0.156564	-3.12252
S100B	1.06442	4.41878	2.61437	0.0105922	0.156988	-3.12822
NTS	-1.14819	1.99682	-2.61137	0.0106784	0.157908	-3.13531
KLK4	1.52409	6.79971	2.6051	0.0108607	0.159673	-3.15013
SULT4A1	-1.42583	3.60468	-2.60489	0.0108668	0.159673	-3.15063
SLC6A11	-1.50542	3.02858	-2.60078	0.0109878	0.160556	-3.16032
GSDMA	1.01503	4.78153	2.57845	0.0116669	0.166892	-3.21277
DCAF12L2	-1.46181	2.41651	-2.57485	0.0117797	0.168019	-3.22118
CD33	1.02997	7.80508	2.56724	0.0120217	0.16995	-3.23894
SUSD2	1.06797	8.1705	2.56429	0.0121167	0.170725	-3.24581
POU3F3	-1.39833	3.89644	-2.55832	0.0123111	0.172233	-3.25971
CYSLTR2	1.16476	4.60855	2.55143	0.012539	0.174049	-3.27571
RGL3	1.0798	6.59437	2.53955	0.0129408	0.177262	-3.3032
MPPED2	1.07433	7.18454	2.5393	0.0129493	0.177262	-3.30378
SLC45A2	1.1234	4.00227	2.53836	0.0129815	0.177579	-3.30594
PNCK	-1.00659	4.36733	-2.53696	0.0130298	0.177624	-3.30918
TBX4	-1.36536	7.07605	-2.53627	0.0130538	0.177828	-3.31079
NUGGC	1.00604	3.64638	2.53529	0.0130877	0.178023	-3.31304
CSDC2	-1.27184	6.61183	-2.51943	0.0136476	0.182387	-3.34952
TNNI2	1.13077	6.17995	2.51559	0.0137864	0.184118	-3.35833
PAX1	-1.44784	3.54968	-2.51529	0.0137972	0.184137	-3.359
BAALC	1.0993	8.91301	2.50918	0.0140211	0.186116	-3.373
SLC6A3	-1.19355	2.40392	-2.50403	0.014212	0.187912	-3.38477
ARHGDIG	-1.13358	2.02249	-2.49841	0.014423	0.189265	-3.39757
NDP	1.10903	6.10109	2.49574	0.0145242	0.189981	-3.40365
RBM20	1.09964	6.94706	2.4946	0.0145676	0.19028	-3.40624
EMILIN3	-1.3649	5.83831	-2.49438	0.014576	0.19028	-3.40674
ANGPTL7	-1.18428	3.20369	-2.48688	0.0148651	0.193159	-3.4238
GTSF1	1.34882	4.70021	2.47559	0.0153095	0.195834	-3.44935
EYA4	-1.23098	8.46712	-2.47229	0.0154414	0.196629	-3.4568
CASP5	1.07189	4.29755	2.46535	0.0157227	0.198389	-3.47245
FGFBP2	-1.7762	6.82939	-2.46057	0.0159193	0.199113	-3.48322
CCL19	1.01888	2.27821	2.45248	0.0162566	0.202433	-3.50138
AIM2	1.46799	6.51529	2.4497	0.0163739	0.203379	-3.5076
TFF2	1.31742	3.80039	2.44543	0.0165556	0.204732	-3.51715
EPYC	1.94484	7.25439	2.43994	0.016792	0.207007	-3.52942
PTPRT	-1.17872	3.87766	-2.43148	0.0171622	0.209735	-3.54827
SLCO5A1	-1.07605	7.57116	-2.42973	0.0172397	0.21016	-3.55217
CLCNKB	-1.00116	5.17948	-2.42522	0.0174407	0.211906	-3.56218
FGF13	1.063	6.29774	2.41329	0.0179831	0.216148	-3.58863
PPM1E	-1.07892	6.82757	-2.40139	0.0185383	0.218753	-3.61486
MAPK15	-1.19969	3.15118	-2.39837	0.0186819	0.219593	-3.62152
CDKN2A	-1.25584	11.5083	-2.37487	0.0198322	0.228482	-3.67298
FOXJ1	-1.29049	2.97172	-2.37279	0.019937	0.229555	-3.67751
HS6ST2	-1.11635	6.31232	-2.36711	0.0202255	0.23072	-3.68986
COL9A1	-1.68403	5.00853	-2.36368	0.0204014	0.232019	-3.69731
NRG3	1.10784	3.2653	2.31748	0.0229095	0.248495	-3.79677
PCSK9	-1.21213	5.93536	-2.31436	0.0230886	0.249518	-3.80344
SLC37A2	1.12926	10.9231	2.29989	0.023934	0.254047	-3.8342
SNCB	-1.08503	3.10887	-2.29575	0.0241803	0.255709	-3.84295
ANKRD1	1.37712	4.03934	2.29102	0.0244654	0.257069	-3.85296
AMPH	-1.11662	8.08511	-2.28978	0.0245406	0.257272	-3.85558
HAND2	-1.31944	5.04088	-2.28894	0.0245915	0.257433	-3.85735
ATP6V0D2	1.17305	9.04887	2.2815	0.0250474	0.260545	-3.87303
CACNG4	-1.46961	5.20873	-2.27494	0.0254557	0.262438	-3.88682
LRRTM1	-1.3193	3.03099	-2.27444	0.0254873	0.262527	-3.88788
CXCL6	1.00536	2.27995	2.26951	0.0257984	0.26347	-3.89823
PRPH	-1.47684	6.23026	-2.26933	0.0258096	0.26347	-3.8986
RASEF	-1.23494	3.42149	-2.26858	0.0258572	0.263659	-3.90017
GALR1	1.08633	3.201	2.26796	0.0258967	0.263659	-3.90147
COCH	-1.51328	6.65509	-2.26577	0.0260362	0.26431	-3.90604
VIPR2	-1.01077	2.37639	-2.25882	0.026484	0.266002	-3.92057
DCSTAMP	1.338	6.69963	2.24729	0.0272418	0.26998	-3.94458
COL2A1	-1.56487	10.0928	-2.24497	0.0273962	0.270849	-3.94938
NELL1	-1.25498	3.66925	-2.24268	0.0275499	0.271795	-3.95414
KNDC1	-1.19237	3.29082	-2.24193	0.0276004	0.271893	-3.9557
DMBX1	-1.08716	4.14881	-2.24109	0.0276565	0.271903	-3.95743
ZSWIM5	-1.15213	7.45622	-2.2399	0.0277372	0.272288	-3.9599
HSPB8	-1.07384	8.34104	-2.23509	0.0280637	0.273967	-3.96985
C1S	1.00963	10.9137	2.23442	0.0281101	0.273967	-3.97125
POU4F1	-1.11348	3.26323	-2.22831	0.02853	0.275973	-3.98384
GABRQ	-1.07996	5.86546	-2.22233	0.0289474	0.27767	-3.99617
ARHGEF4	-1.21745	5.7823	-2.2219	0.0289775	0.277823	-3.99705
AJAP1	-1.00364	5.41549	-2.21629	0.0293742	0.279955	-4.00858
NEURL3	1.00651	5.09087	2.20441	0.0302286	0.283717	-4.03288
HLF	-1.03897	4.40197	-2.20426	0.0302399	0.283717	-4.0332
ADAM33	-1.06891	5.89131	-2.19267	0.0310953	0.2875	-4.05681
NKX2-4	-1.05731	1.64146	-2.18772	0.0314666	0.289802	-4.06685
MMP13	1.13338	13.6591	2.18689	0.0315294	0.290105	-4.06854
CDH23	-1.10383	8.87725	-2.18568	0.0316212	0.290415	-4.071
ZIC4	-1.07289	6.86502	-2.16973	0.0328506	0.29555	-4.10321
TBX5	-1.24363	3.70448	-2.16553	0.0331815	0.297036	-4.11167
SLC7A3	-1.118	2.00755	-2.16127	0.0335196	0.29901	-4.12022
AGMO	1.11349	4.67305	2.1612	0.0335249	0.29901	-4.12035
FOXQ1	-1.24266	3.46841	-2.1576	0.0338132	0.299345	-4.12757
CX3CR1	1.00575	6.57641	2.15391	0.0341112	0.300716	-4.13497
DMRTA1	-1.13968	6.17131	-2.14899	0.0345113	0.30243	-4.14479
IGFBPL1	-1.11244	2.16326	-2.14836	0.0345628	0.302478	-4.14605
CD70	1.12723	4.65679	2.14806	0.0345873	0.302478	-4.14664
SCRG1	-1.08563	5.71389	-2.14269	0.0350304	0.304059	-4.15736
USH1C	-1.26482	3.11734	-2.12787	0.0362777	0.311051	-4.18678
SSX1	1.89091	5.91997	2.12721	0.036334	0.311245	-4.18809
LPAR3	-1.28336	7.38004	-2.12681	0.0363679	0.311245	-4.18887
HORMAD1	-1.12912	4.17368	-2.12208	0.0367751	0.312797	-4.19822
BARX1	-1.51628	6.63668	-2.1196	0.0369897	0.31334	-4.20311
KIF1A	-1.27531	4.66129	-2.1151	0.0373823	0.315179	-4.21197
CYP24A1	-1.39734	4.57127	-2.11277	0.037587	0.31609	-4.21655
SIGLEC15	1.15361	9.2844	2.10423	0.038346	0.318263	-4.23331
SCX	-1.03295	7.36312	-2.09857	0.0388566	0.320746	-4.24439
PLEKHS1	1.09345	4.71796	2.08239	0.0403481	0.327435	-4.27591
GDNF	-1.19523	5.0715	-2.07808	0.0407528	0.328733	-4.28425
JPH1	-1.11403	5.95887	-2.07267	0.0412667	0.329907	-4.29472
NR5A1	-1.02251	2.5675	-2.0682	0.0416963	0.331757	-4.30337
IL33	1.01991	3.67896	2.06319	0.0421815	0.333628	-4.31302
FLNC	-1.21648	10.2771	-2.06271	0.0422282	0.333628	-4.31394
ADAMTS18	-1.44151	7.70448	-2.0611	0.0423849	0.334149	-4.31703
ESPN	-1.12665	5.42683	-2.0547	0.0430142	0.335644	-4.32932
CHRDL1	-1.27455	4.16537	-2.05324	0.0431589	0.33653	-4.33212
MAGEC2	1.67171	4.26314	2.0506	0.0434215	0.337212	-4.33717
MFAP4	-1.68531	7.93822	-2.04878	0.0436036	0.337942	-4.34066
CDH15	1.1611	11.192	2.04863	0.0436187	0.337942	-4.34094
C1QTNF7	-1.18762	6.05028	-2.04712	0.0437699	0.338616	-4.34383
PRND	1.02845	7.46216	2.04165	0.044323	0.340399	-4.35428
ACP5	1.32948	13.7708	2.02541	0.0459983	0.345922	-4.38512
CBLN4	-1.16462	6.0263	-2.00895	0.0477526	0.351887	-4.41617
RSPO2	-1.1753	4.37816	-1.99521	0.0492598	0.358105	-4.4419
TDRD1	-1.02954	2.90927	-1.99396	0.0493989	0.358788	-4.44423
