# Supplementary material for: Exploring osteosarcoma based on the tumor microenvironment
Source: Front Immunol. 2024 Nov 25;15:1423194. doi: 10.3389/fimmu.2024.1423194 (PMC11625786; doi:10.3389/fimmu.2024.1423194)
Supplement: Supplementary file 8 [file Table8.xlsx]

## Sheet: string_interactions_short (48).
Table S8: 212 nodes and 5741 interactions in PPI net work with the topology properties of nodes listed.
AverageShortestPathLength	BetweennessCentrality	ClosenessCentrality	ClusteringCoefficient	Degree	Eccentricity	IsSingleNode	name	NeighborhoodConnectivity	NumberOfDirectedEdges	NumberOfUndirectedEdges	PartnerOfMultiEdgedNodePairs	Radiality	selected	SelfLoops	shared name	Stress	TopologicalCoefficient
2.5545	0	0.391466	1	2	5	FALSE	ANGPT4	65.5	0	2	0	0.990909	FALSE	0	ANGPT4	0	0.642157
1.59716	0.013897	0.626113	0.516013	95	4	FALSE	CSF1R	76.3263	0	95	0	0.996508	FALSE	0	CSF1R	11504	0.375992
1.90047	0.00360781	0.526185	0.696825	36	4	FALSE	PPARG	88.0278	0	36	0	0.994734	FALSE	0	PPARG	3530	0.444585
2.43602	0.000642444	0.410506	0.466667	6	5	FALSE	APLNR	45.6667	0	6	0	0.991602	FALSE	0	APLNR	466	0.385593
1.90521	0.00139516	0.524876	0.774194	32	4	FALSE	C3	100.844	0	32	0	0.994706	FALSE	0	C3	2218	0.504219
2.59242	0.00970091	0.38574	0.1	5	4	FALSE	NTS	20.8	0	5	0	0.990688	FALSE	0	NTS	7792	0.240476
1.77725	0.00310859	0.562667	0.675974	56	4	FALSE	C3AR1	86.5893	0	56	0	0.995455	FALSE	0	C3AR1	4104	0.426548
1.64929	0.00699203	0.606322	0.616515	83	4	FALSE	CCL19	81.494	0	83	0	0.996203	FALSE	0	CCL19	7882	0.401448
1.81991	0.00246138	0.549479	0.694149	48	4	FALSE	C5AR1	86.8958	0	48	0	0.995205	FALSE	0	C5AR1	3434	0.430177
1.80569	0.00321524	0.553806	0.595102	50	4	FALSE	FPR1	76.7	0	50	0	0.995288	FALSE	0	FPR1	3672	0.377833
2.80095	3.15952e-05	0.357022	0.8	5	5	FALSE	APOBEC3A	22.2	0	5	0	0.989468	FALSE	0	APOBEC3A	8	0.444
1.91943	0.00478112	0.520988	0.617204	31	4	FALSE	BST2	80.2903	0	31	0	0.994623	FALSE	0	BST2	5156	0.403469
1.97156	0.00209914	0.507212	0.818841	24	4	FALSE	MX2	78.4583	0	24	0	0.994318	FALSE	0	MX2	2678	0.40235
2.06635	0.00200596	0.483945	0.532468	22	4	FALSE	TRIM22	49.4091	0	22	0	0.993764	FALSE	0	TRIM22	1646	0.279147
1.93839	0.00290663	0.515892	0.756158	29	4	FALSE	RSAD2	78.1379	0	29	0	0.994512	FALSE	0	RSAD2	3478	0.396639
2.38389	0.000253405	0.419483	0.5	5	5	FALSE	APOBEC3H	45.4	0	5	0	0.991907	FALSE	0	APOBEC3H	280	0.341353
1.48815	0.0129792	0.671975	0.537283	117	4	FALSE	CCR5	77.3932	0	117	0	0.997145	FALSE	0	CCR5	12118	0.379378
1.81517	0.00272698	0.550914	0.769231	52	4	FALSE	PPBP	87.1154	0	52	0	0.995233	FALSE	0	PPBP	2594	0.435577
2.01422	0.000586543	0.496471	0.657143	21	4	FALSE	AQP9	61.8095	0	21	0	0.994069	FALSE	0	AQP9	396	0.328774
1.43128	0.013093	0.698675	0.491871	125	4	FALSE	FCGR3A	74.416	0	125	0	0.997478	FALSE	0	FCGR3A	12578	0.359498
1.94787	0.000429855	0.513382	0.708995	28	4	FALSE	CD14	77.5357	0	28	0	0.994457	FALSE	0	CD14	426	0.39559
2.02844	0.000754128	0.492991	0.48913	24	5	FALSE	LILRB3	61.75	0	24	0	0.993986	FALSE	0	LILRB3	494	0.331989
1.33175	0.0285628	0.75089	0.400867	143	3	FALSE	IL1B	66.5315	0	143	0	0.99806	FALSE	0	IL1B	20940	0.318332
1.78673	0.00306062	0.559682	0.557576	55	4	FALSE	HCK	74.3091	0	55	0	0.995399	FALSE	0	HCK	2818	0.367867
1.59716	0.0137223	0.626113	0.482936	93	4	FALSE	TYROBP	72.6882	0	93	0	0.996508	FALSE	0	TYROBP	11546	0.356315
2.18957	0.0023044	0.45671	0.287879	12	4	FALSE	CYSLTR2	36.75	0	12	0	0.993043	FALSE	0	CYSLTR2	1494	0.229167
1.891	0.00132773	0.528822	0.696697	37	4	FALSE	XCL2	82.8649	0	37	0	0.99479	FALSE	0	XCL2	1430	0.418509
1.83412	0.00264057	0.54522	0.589372	46	4	FALSE	CSF3R	79.2391	0	46	0	0.995122	FALSE	0	CSF3R	1882	0.392273
1.93839	0.000319322	0.515892	0.71164	28	4	FALSE	S100A8	84.5357	0	28	0	0.994512	FALSE	0	S100A8	328	0.426948
1.76777	0.0020055	0.565684	0.64153	61	4	FALSE	IL1RN	81.8033	0	61	0	0.99551	FALSE	0	IL1RN	1898	0.406981
1.98578	0.000690879	0.50358	0.577075	23	4	FALSE	SLC11A1	71.1304	0	23	0	0.994235	FALSE	0	SLC11A1	450	0.368551
1.65877	0.00416392	0.602857	0.606394	78	4	FALSE	TLR8	82.2692	0	78	0	0.996148	FALSE	0	TLR8	4130	0.399365
1.90521	0.000616553	0.524876	0.682353	35	4	FALSE	S100A9	83.6857	0	35	0	0.994706	FALSE	0	S100A9	572	0.422655
1.87204	0.0105903	0.534177	0.633001	38	4	FALSE	FPR2	77.9211	0	38	0	0.9949	FALSE	0	FPR2	6210	0.389474
1.59716	0.00649461	0.626113	0.576684	92	4	FALSE	CCR1	78.3696	0	92	0	0.996508	FALSE	0	CCR1	6068	0.382291
1.52607	0.00892862	0.65528	0.520513	105	4	FALSE	TLR2	75.1905	0	105	0	0.996924	FALSE	0	TLR2	8494	0.363239
1.45024	0.0136521	0.689542	0.508127	121	4	FALSE	FCGR3B	75.6612	0	121	0	0.997367	FALSE	0	FCGR3B	13456	0.365513
1.64455	0.00744782	0.608069	0.532989	84	4	FALSE	B2M	76.7857	0	84	0	0.996231	FALSE	0	B2M	6400	0.378255
1.66351	0.00704889	0.60114	0.546221	82	4	FALSE	CD74	79.122	0	82	0	0.99612	FALSE	0	CD74	7522	0.391693
1.21327	0.0562943	0.824219	0.350671	171	4	FALSE	CD4	63.193	0	171	0	0.998753	FALSE	0	CD4	29664	0.306734
1.72512	0.00317616	0.57967	0.574401	67	4	FALSE	LCP2	73.9403	0	67	0	0.99576	FALSE	0	LCP2	3438	0.364238
1.83412	0.000958614	0.54522	0.69372	46	4	FALSE	CD22	87.9783	0	46	0	0.995122	FALSE	0	CD22	1140	0.437703
1.54028	0.00740401	0.649231	0.55694	108	4	FALSE	GZMB	78.8519	0	108	0	0.99684	FALSE	0	GZMB	8714	0.390356
2.14692	2.23892e-05	0.465784	0.5	5	4	FALSE	EBI3	79.6	0	5	0	0.993293	FALSE	0	EBI3	14	0.449718
1.81043	0.00177669	0.552356	0.629713	52	4	FALSE	CD79A	80.1731	0	52	0	0.995261	FALSE	0	CD79A	1674	0.400865
1.45498	0.0134754	0.687296	0.487469	118	3	FALSE	CCL2	72.4068	0	118	0	0.997339	FALSE	0	CCL2	11880	0.34811
2.05687	1.4613e-05	0.486175	0.947368	19	5	FALSE	HLA-DOA	64.1579	0	19	0	0.993819	FALSE	0	HLA-DOA	28	0.348684
1.66825	0.0161079	0.599432	0.548931	82	4	FALSE	IRF1	78.5732	0	82	0	0.996092	FALSE	0	IRF1	14296	0.392805
1.47867	0.00757284	0.676282	0.537481	116	4	FALSE	CCR7	77.1638	0	116	0	0.997201	FALSE	0	CCR7	8858	0.374582
1.96682	0.00130355	0.508434	0.625668	34	5	FALSE	HLA-F	62	0	34	0	0.994346	FALSE	0	HLA-F	1286	0.329787
1.94313	0.000234451	0.514634	0.720798	27	4	FALSE	LYZ	88.9259	0	27	0	0.994485	FALSE	0	LYZ	240	0.449121
1.71564	0.00260838	0.582873	0.617391	70	4	FALSE	ZAP70	77.1143	0	70	0	0.995815	FALSE	0	ZAP70	2934	0.381754
1.59716	0.00358169	0.626113	0.618981	93	4	FALSE	IL18	81.9892	0	93	0	0.996508	FALSE	0	IL18	4604	0.401908
1.66825	0.00513539	0.599432	0.632716	81	4	FALSE	VCAM1	82.6667	0	81	0	0.996092	FALSE	0	VCAM1	4436	0.409241
1.7109	0.00246077	0.584488	0.622362	74	4	FALSE	CD3D	79.1486	0	74	0	0.995843	FALSE	0	CD3D	2862	0.395743
1.43128	0.0174766	0.698675	0.456078	128	4	FALSE	CXCL10	70.7109	0	128	0	0.997478	FALSE	0	CXCL10	14684	0.344931
1.60664	0.00300629	0.622419	0.636168	92	4	FALSE	CD28	83.4565	0	92	0	0.996452	FALSE	0	CD28	4094	0.411116
1.89573	0.000315748	0.5275	0.787805	41	4	FALSE	CD8B	87	0	41	0	0.994762	FALSE	0	CD8B	484	0.448454
1.42654	0.0119084	0.700997	0.482406	128	4	FALSE	CD86	73.9062	0	128	0	0.997506	FALSE	0	CD86	11552	0.360518
1.61137	0.0047308	0.620588	0.589888	89	4	FALSE	PDCD1	80.3483	0	89	0	0.996425	FALSE	0	PDCD1	4906	0.391943
1.7346	0.00197471	0.576503	0.663301	68	4	FALSE	KLRD1	83.1912	0	68	0	0.995704	FALSE	0	KLRD1	2656	0.415956
1.891	0.00077409	0.528822	0.655761	38	4	FALSE	GRAP2	70.7895	0	38	0	0.99479	FALSE	0	GRAP2	806	0.359337
1.88152	0.00110485	0.531486	0.667774	43	4	FALSE	HLA-DQA1	75.5116	0	43	0	0.994845	FALSE	0	HLA-DQA1	1352	0.387239
2.05213	5.80456e-05	0.487298	0.842105	20	5	FALSE	KIR2DL4	83.55	0	20	0	0.993847	FALSE	0	KIR2DL4	68	0.451622
2.1327	0.000138098	0.468889	0.669118	17	5	FALSE	TAP1	57.3529	0	17	0	0.993376	FALSE	0	TAP1	106	0.335397
1.72512	0.00155168	0.57967	0.699793	70	4	FALSE	ITGAL	88.5571	0	70	0	0.99576	FALSE	0	ITGAL	1834	0.440583
1.71564	0.00284579	0.582873	0.608764	72	4	FALSE	HLA-DRB1	83.0417	0	72	0	0.995815	FALSE	0	HLA-DRB1	3032	0.413143
1.67299	0.00269077	0.597734	0.633861	80	4	FALSE	CD3E	82.7125	0	80	0	0.996064	FALSE	0	CD3E	3534	0.411505
1.67299	0.00531899	0.597734	0.556646	80	4	FALSE	CD247	73.025	0	80	0	0.996064	FALSE	0	CD247	4926	0.363308
1.46919	0.0124822	0.680645	0.487675	120	4	FALSE	CXCL9	73.2333	0	120	0	0.997256	FALSE	0	CXCL9	11100	0.357236
1.71564	0.00161205	0.582873	0.708138	72	4	FALSE	FASLG	89.2639	0	72	0	0.995815	FALSE	0	FASLG	2202	0.444099
1.81517	0.000928869	0.550914	0.718519	55	4	FALSE	CD244	84.6	0	55	0	0.995233	FALSE	0	CD244	1202	0.429442
1.69194	0.00312454	0.591036	0.604642	73	4	FALSE	CTSS	82.6301	0	73	0	0.995954	FALSE	0	CTSS	3262	0.40505
1.56398	0.00436817	0.639394	0.606775	98	4	FALSE	CD40LG	81.8673	0	98	0	0.996702	FALSE	0	CD40LG	5434	0.397414
1.49763	0.0106402	0.667722	0.517214	112	4	FALSE	CD40	76.0625	0	112	0	0.99709	FALSE	0	CD40	8856	0.369235
1.45498	0.025155	0.687296	0.4711	118	3	FALSE	TLR4	72.0763	0	118	0	0.997339	FALSE	0	TLR4	16588	0.348154
1.91943	0.000797804	0.520988	0.670588	35	4	FALSE	HLA-DMA	72.4857	0	35	0	0.994623	FALSE	0	HLA-DMA	746	0.371722
1.88626	0.00203768	0.530151	0.569231	40	4	FALSE	PSMB8	70.225	0	40	0	0.994817	FALSE	0	PSMB8	2332	0.356472
1.87678	0.00105296	0.532828	0.677741	43	4	FALSE	HLA-DQA2	76.9767	0	43	0	0.994873	FALSE	0	HLA-DQA2	1336	0.392738
1.88152	0.00122095	0.531486	0.665962	44	4	FALSE	HLA-DQB1	75.4091	0	44	0	0.994845	FALSE	0	HLA-DQB1	1232	0.388707
1.94787	0.000531925	0.513382	0.702317	34	4	FALSE	HLA-DRB5	69.9118	0	34	0	0.994457	FALSE	0	HLA-DRB5	440	0.367957
1.60664	0.00579724	0.622419	0.575031	90	4	FALSE	TNFSF13B	79.9444	0	90	0	0.996452	FALSE	0	TNFSF13B	5634	0.389973
1.72512	0.00352458	0.57967	0.596334	69	4	FALSE	HLA-E	78.0725	0	69	0	0.99576	FALSE	0	HLA-E	3876	0.38842
1.72512	0.00346088	0.57967	0.573893	66	4	FALSE	CYBB	79.4091	0	66	0	0.99576	FALSE	0	CYBB	3140	0.38926
1.7109	0.00357863	0.584488	0.568493	73	4	FALSE	HLA-DRA	76.6301	0	73	0	0.995843	FALSE	0	HLA-DRA	3688	0.381244
1.62085	0.0044585	0.616959	0.617215	87	4	FALSE	CXCL12	81.0575	0	87	0	0.996369	FALSE	0	CXCL12	5402	0.395402
1.80569	0.0015879	0.553806	0.679487	52	4	FALSE	MX1	86.5769	0	52	0	0.995288	FALSE	0	MX1	2024	0.428599
1.86256	0.00317458	0.536896	0.550498	38	3	FALSE	SAA1	75.1842	0	38	0	0.994956	FALSE	0	SAA1	2442	0.372199
1.3128	0.0379994	0.761733	0.395397	147	3	FALSE	IL6	66.5238	0	147	0	0.998171	FALSE	0	IL6	25384	0.318296
1.30806	0.0246736	0.764493	0.408679	152	4	FALSE	CD8A	68.0197	0	152	0	0.998198	FALSE	0	CD8A	20042	0.330193
1.90521	0.000466315	0.524876	0.754622	35	4	FALSE	OAS1	82.4571	0	35	0	0.994706	FALSE	0	OAS1	582	0.41645
1.78673	0.00374547	0.559682	0.575815	57	4	FALSE	HLA-DPA1	74.7719	0	57	0	0.995399	FALSE	0	HLA-DPA1	4416	0.372
1.64455	0.00431585	0.608069	0.628788	88	4	FALSE	PRF1	83.5341	0	88	0	0.996231	FALSE	0	PRF1	5690	0.41767
1.23697	0.0471971	0.808429	0.360221	163	3	FALSE	TNF	63.9816	0	163	0	0.998614	FALSE	0	TNF	30074	0.306132
1.91943	0.000493957	0.520988	0.709524	36	4	FALSE	HLA-DMB	76.25	0	36	0	0.994623	FALSE	0	HLA-DMB	570	0.393041
1.79621	0.00228303	0.556728	0.61039	56	4	FALSE	HLA-B	78.2321	0	56	0	0.995344	FALSE	0	HLA-B	2478	0.391161
1.93839	0.000304672	0.515892	0.766488	34	4	FALSE	HLA-DPB1	70.0588	0	34	0	0.994512	FALSE	0	HLA-DPB1	394	0.36489
1.35545	0.0222228	0.737762	0.436659	139	3	FALSE	PTPRC	70.0719	0	139	0	0.997921	FALSE	0	PTPRC	17342	0.336884
1.36493	0.0198488	0.732639	0.439566	137	3	FALSE	IL10	69.9708	0	137	0	0.997866	FALSE	0	IL10	16838	0.336398
1.6872	0.00186352	0.592697	0.674641	77	4	FALSE	IDO1	87.0519	0	77	0	0.995981	FALSE	0	IDO1	2406	0.43095
1.81043	0.000976152	0.552356	0.681169	56	4	FALSE	CD3G	78.875	0	56	0	0.995261	FALSE	0	CD3G	1300	0.400381
1.80095	0.000905136	0.555263	0.748747	57	4	FALSE	KLRC1	88.7544	0	57	0	0.995316	FALSE	0	KLRC1	1488	0.448254
1.39336	0.0161345	0.717687	0.455169	135	4	FALSE	CCL5	71.3704	0	135	0	0.9977	FALSE	0	CCL5	14346	0.346458
1.65403	0.00601941	0.604585	0.56821	81	3	FALSE	LCK	76.9259	0	81	0	0.996175	FALSE	0	LCK	5008	0.378945
1.49289	0.00751137	0.669841	0.540704	111	4	FALSE	CCL3	76.7387	0	111	0	0.997118	FALSE	0	CCL3	8452	0.368936
1.51185	0.0067143	0.661442	0.54876	109	4	FALSE	CCL4	77.9266	0	109	0	0.997007	FALSE	0	CCL4	7578	0.378284
1.88152	0.00136839	0.531486	0.585695	39	4	FALSE	PLCG2	68.4615	0	39	0	0.994845	FALSE	0	PLCG2	1350	0.345765
1.70616	0.0276768	0.586111	0.507042	72	4	FALSE	BTK	74.9444	0	72	0	0.99587	FALSE	0	BTK	22628	0.371012
1.67299	0.00611206	0.597734	0.620713	78	4	FALSE	CD48	82.0769	0	78	0	0.996064	FALSE	0	CD48	6716	0.40432
1.81517	0.00177521	0.550914	0.622926	52	4	FALSE	CIITA	83.8846	0	52	0	0.995233	FALSE	0	CIITA	1818	0.419423
1.8673	0.00102326	0.535533	0.70151	42	4	FALSE	ISG15	82.9286	0	42	0	0.994928	FALSE	0	ISG15	1350	0.416726
1.51659	0.00713883	0.659375	0.549291	110	4	FALSE	CTLA4	78.1909	0	110	0	0.996979	FALSE	0	CTLA4	7324	0.383289
1.85782	0.000996259	0.538265	0.710101	45	4	FALSE	IFIH1	83.2667	0	45	0	0.994984	FALSE	0	IFIH1	1272	0.420539
1.9763	0.000460335	0.505995	0.65	25	4	FALSE	BLNK	63.56	0	25	0	0.994291	FALSE	0	BLNK	350	0.331042
1.63033	0.00336456	0.613372	0.645098	85	4	FALSE	TLR7	84.7412	0	85	0	0.996314	FALSE	0	TLR7	3910	0.413372
1.67299	0.00496259	0.597734	0.550923	77	4	FALSE	FCER1G	76.7532	0	77	0	0.996064	FALSE	0	FCER1G	5298	0.376241
1.88152	0.000941862	0.531486	0.630156	38	4	FALSE	INPP5D	75.3684	0	38	0	0.994845	FALSE	0	INPP5D	1146	0.378736
1.67299	0.00278609	0.597734	0.644224	77	4	FALSE	FCGR2B	85.4026	0	77	0	0.996064	FALSE	0	FCGR2B	3184	0.41864
2.03791	6.63476e-05	0.490698	0.783333	16	4	FALSE	PTK2B	71.5625	0	16	0	0.99393	FALSE	0	PTK2B	74	0.378638
1.8436	0.0020015	0.542416	0.54932	49	4	FALSE	PTPN6	65.6122	0	49	0	0.995067	FALSE	0	PTPN6	1772	0.334756
1.97156	0.000310866	0.507212	0.695652	24	4	FALSE	CARD11	79.3333	0	24	0	0.994318	FALSE	0	CARD11	254	0.408935
2.03791	4.27307e-05	0.490698	0.835165	14	4	FALSE	CD72	88.5	0	14	0	0.99393	FALSE	0	CD72	56	0.465789
2.06161	8.49026e-05	0.485057	0.679487	13	4	FALSE	PRKCB	63.0769	0	13	0	0.993792	FALSE	0	PRKCB	74	0.339123
1.85308	0.00144967	0.539642	0.645698	47	4	FALSE	VAV1	74.4043	0	47	0	0.995011	FALSE	0	VAV1	1490	0.379614
2.18009	0	0.458696	1	3	4	FALSE	BPI	142.667	0	3	0	0.993099	FALSE	0	BPI	0	0.829457
1.7346	0.00216167	0.576503	0.692447	67	4	FALSE	IL33	87.0597	0	67	0	0.995704	FALSE	0	IL33	1926	0.430989
1.78673	0.00191809	0.559682	0.650333	58	4	FALSE	NOD2	84.2759	0	58	0	0.995399	FALSE	0	NOD2	1838	0.421379
1.96682	0.000371748	0.508434	0.690476	28	4	FALSE	OASL	72	0	28	0	0.994346	FALSE	0	OASL	404	0.375
1.95735	0.000893532	0.510896	0.66	25	4	FALSE	IFITM1	66.32	0	25	0	0.994401	FALSE	0	IFITM1	1244	0.33665
1.66351	0.00263997	0.60114	0.644596	79	4	FALSE	IL10RA	85.2911	0	79	0	0.99612	FALSE	0	IL10RA	3016	0.418094
1.91943	0.00063139	0.520988	0.641129	32	4	FALSE	RAC2	75.125	0	32	0	0.994623	FALSE	0	RAC2	544	0.381345
1.63507	0.00360292	0.611594	0.621212	88	4	FALSE	CXCL13	80.8636	0	88	0	0.996286	FALSE	0	CXCL13	4388	0.402307
1.54976	0.00708668	0.64526	0.550379	102	4	FALSE	IL7R	78.0686	0	102	0	0.996785	FALSE	0	IL7R	6672	0.380823
1.83886	0.00122682	0.543814	0.79704	44	4	FALSE	XCR1	87.8636	0	44	0	0.995094	FALSE	0	XCR1	1560	0.434968
1.67773	0.00226572	0.596045	0.658342	78	4	FALSE	ICOS	84.2308	0	78	0	0.996037	FALSE	0	ICOS	2822	0.416984
1.74882	0.00128405	0.571816	0.714689	60	4	FALSE	TLR1	88.5333	0	60	0	0.995621	FALSE	0	TLR1	1642	0.43187
1.94313	0.000181782	0.514634	0.84492	34	4	FALSE	SH2D1A	84.2647	0	34	0	0.994485	FALSE	0	SH2D1A	256	0.443498
2.65877	7.73549e-05	0.376114	0.333333	3	5	FALSE	EDN2	31.3333	0	3	0	0.9903	FALSE	0	EDN2	16	0.402597
1.74408	0.00210567	0.57337	0.657169	67	4	FALSE	IL2RG	83.597	0	67	0	0.995649	FALSE	0	IL2RG	2092	0.420086
1.53555	0.0121415	0.651235	0.514269	102	3	FALSE	ITGB2	76.402	0	102	0	0.996868	FALSE	0	ITGB2	9834	0.369092
1.90521	0.00142498	0.524876	0.528571	36	4	FALSE	CSF2RB	71.5556	0	36	0	0.994706	FALSE	0	CSF2RB	1170	0.365079
2.20379	2.72787e-05	0.453763	0.763636	11	4	FALSE	PIK3R5	66.2727	0	11	0	0.99296	FALSE	0	PIK3R5	38	0.414205
1.95261	0.000541761	0.512136	0.75	25	4	FALSE	PTAFR	79.64	0	25	0	0.994429	FALSE	0	PTAFR	592	0.404264
1.90995	0.00101964	0.523573	0.761141	34	4	FALSE	CCL23	79.3529	0	34	0	0.994679	FALSE	0	CCL23	1120	0.402807
1.61137	0.00495425	0.620588	0.581685	91	4	FALSE	CXCL1	77.8462	0	91	0	0.996425	FALSE	0	CXCL1	5340	0.381599
1.87204	0.000224364	0.534177	0.854928	43	4	FALSE	CCL13	86.7209	0	43	0	0.9949	FALSE	0	CCL13	326	0.440208
2.09953	1.53071e-05	0.476298	0.861111	9	4	FALSE	FABP4	96.5556	0	9	0	0.99357	FALSE	0	FABP4	18	0.527626
1.78673	0.000801939	0.559682	0.790684	58	4	FALSE	CXCL16	88.1207	0	58	0	0.995399	FALSE	0	CXCL16	1252	0.440603
1.83412	0.000825741	0.54522	0.766275	51	4	FALSE	CXCL3	81.3922	0	51	0	0.995122	FALSE	0	CXCL3	942	0.413158
1.68246	0.00167743	0.594366	0.691049	81	4	FALSE	CCRL2	85.6667	0	81	0	0.996009	FALSE	0	CCRL2	2324	0.430486
1.67299	0.00308806	0.597734	0.614171	84	4	FALSE	CXCR6	80.7619	0	84	0	0.996064	FALSE	0	CXCR6	3388	0.407888
1.80095	0.000842999	0.555263	0.788312	56	4	FALSE	CCL7	86.5536	0	56	0	0.995316	FALSE	0	CCL7	1250	0.434943
1.8673	0.00133842	0.535533	0.731707	41	4	FALSE	MSR1	91.7805	0	41	0	0.994928	FALSE	0	MSR1	1238	0.458902
1.67773	0.00276665	0.596045	0.659851	79	4	FALSE	CXCL11	82.0127	0	79	0	0.996037	FALSE	0	CXCL11	3428	0.406003
1.63033	0.00307164	0.613372	0.644984	88	4	FALSE	CX3CR1	83.125	0	88	0	0.996314	FALSE	0	CX3CR1	4026	0.409483
1.75355	0.00146308	0.57027	0.715385	65	4	FALSE	CXCL2	83.7231	0	65	0	0.995593	FALSE	0	CXCL2	1884	0.418615
1.80095	0.0011577	0.555263	0.724668	54	4	FALSE	TNFRSF1B	91.3889	0	54	0	0.995316	FALSE	0	TNFRSF1B	1092	0.454671
1.80569	0.000988149	0.553806	0.733753	54	4	FALSE	LTA	89.2963	0	54	0	0.995288	FALSE	0	LTA	1116	0.446481
1.81043	0.00104467	0.552356	0.753319	54	4	FALSE	CCL18	85.8148	0	54	0	0.995261	FALSE	0	CCL18	986	0.43123
1.84834	0.000272264	0.541026	0.829952	46	4	FALSE	CD209	99.0435	0	46	0	0.995039	FALSE	0	CD209	392	0.497706
1.91469	0.000139422	0.522277	0.871795	39	4	FALSE	CCR4	86.1795	0	39	0	0.994651	FALSE	0	CCR4	208	0.448851
1.78673	0.000835886	0.559682	0.7683	58	4	FALSE	CCR8	87.8621	0	58	0	0.995399	FALSE	0	CCR8	1072	0.43931
1.93365	0.000106066	0.517157	0.888258	33	4	FALSE	CCL4L2	88.0909	0	33	0	0.99454	FALSE	0	CCL4L2	156	0.454077
1.88626	0.000318972	0.530151	0.869512	41	4	FALSE	CXCL6	85.561	0	41	0	0.994817	FALSE	0	CXCL6	434	0.436536
1.62085	0.00285525	0.616959	0.646642	91	4	FALSE	CXCR3	83.2637	0	91	0	0.996369	FALSE	0	CXCR3	3638	0.412197
1.80569	0.0100594	0.553806	0.770091	54	4	FALSE	PF4	88.2778	0	54	0	0.995288	FALSE	0	PF4	6790	0.443514
1.76777	0.0012853	0.565684	0.719774	60	4	FALSE	CCL8	83.6333	0	60	0	0.99551	FALSE	0	CCL8	1444	0.414026
2.14218	0	0.466814	1	17	5	FALSE	CCL14	80.3529	0	17	0	0.993321	FALSE	0	CCL14	0	0.478291
1.72038	0.0017617	0.581267	0.726294	70	4	FALSE	CCL22	86.3571	0	70	0	0.995787	FALSE	0	CCL22	2364	0.427511
1.94313	0.00016798	0.514634	0.829545	33	4	FALSE	TNFSF8	93.5455	0	33	0	0.994485	FALSE	0	TNFSF8	200	0.487216
2.03318	3.11475e-05	0.491841	0.846154	13	4	FALSE	MARCO	87.3846	0	13	0	0.993958	FALSE	0	MARCO	34	0.45277
1.66351	0.00326981	0.60114	0.632587	79	4	FALSE	CSF1	83.8481	0	79	0	0.99612	FALSE	0	CSF1	3494	0.41102
2.07583	0.00310664	0.481735	0.730769	13	3	FALSE	GDNF	86	0	13	0	0.993709	FALSE	0	GDNF	2782	0.474713
1.96209	0.000343855	0.509662	0.676667	25	4	FALSE	TNFSF14	82.2	0	25	0	0.994374	FALSE	0	TNFSF14	342	0.419388
1.93365	0.000163391	0.517157	0.804598	30	4	FALSE	LTB	95.9333	0	30	0	0.99454	FALSE	0	LTB	218	0.486971
1.95261	0.000178157	0.512136	0.767196	28	4	FALSE	OSM	95.2857	0	28	0	0.994429	FALSE	0	OSM	198	0.488645
1.96682	0.000181895	0.508434	0.84	25	4	FALSE	HMOX1	99.6	0	25	0	0.994346	FALSE	0	HMOX1	158	0.510769
1.74882	0.00209744	0.571816	0.658568	69	4	FALSE	IL2RB	82.5942	0	69	0	0.995621	FALSE	0	IL2RB	2242	0.41926
2.03791	9.72035e-05	0.490698	0.779412	17	4	FALSE	PDGFA	91	0	17	0	0.99393	FALSE	0	PDGFA	98	0.484043
1.78199	0.000693468	0.56117	0.773446	60	4	FALSE	TNFRSF4	92.45	0	60	0	0.995427	FALSE	0	TNFRSF4	984	0.464573
1.94313	0.000245629	0.514634	0.763441	31	4	FALSE	IL32	93.0968	0	31	0	0.994485	FALSE	0	IL32	236	0.47988
2.03318	0.0189188	0.491841	0.692308	13	3	FALSE	S100B	94.3077	0	13	0	0.993958	FALSE	0	S100B	8954	0.495951
1.92417	0.000153735	0.519704	0.836694	32	4	FALSE	IL17RA	100	0	32	0	0.994595	FALSE	0	IL17RA	208	0.507614
1.85782	0.000719342	0.538265	0.722222	45	4	FALSE	IRF5	91.8	0	45	0	0.994984	FALSE	0	IRF5	754	0.463636
1.80095	0.002757	0.555263	0.66734	55	4	FALSE	TNFSF10	86.6182	0	55	0	0.995316	FALSE	0	TNFSF10	3966	0.433091
1.9763	0.00968499	0.505995	0.753333	25	4	FALSE	FGF13	90.96	0	25	0	0.994291	FALSE	0	FGF13	6322	0.476021
1.94313	0.000479217	0.514634	0.82	25	3	FALSE	GFAP	98.32	0	25	0	0.994485	FALSE	0	GFAP	440	0.496566
1.71564	0.0022217	0.582873	0.652613	75	4	FALSE	IL2RA	84.52	0	75	0	0.995815	FALSE	0	IL2RA	2344	0.426869
1.99052	0.000153084	0.502381	0.80117	19	4	FALSE	OLR1	98.4737	0	19	0	0.994207	FALSE	0	OLR1	144	0.502417
1.81991	0.000894937	0.549479	0.728507	52	4	FALSE	GNLY	88.0192	0	52	0	0.995205	FALSE	0	GNLY	1300	0.442308
1.891	0.000165116	0.528822	0.8734	38	4	FALSE	IL15RA	100.632	0	38	0	0.99479	FALSE	0	IL15RA	248	0.50824
1.92891	0.00149076	0.518428	0.727731	35	4	FALSE	HCST	83.3143	0	35	0	0.994568	FALSE	0	HCST	1760	0.43168
2.05687	0.00128101	0.486175	0.666667	10	4	FALSE	RNASE2	96.4	0	10	0	0.993819	FALSE	0	RNASE2	1292	0.506842
1.82464	0.00109404	0.548052	0.734118	51	4	FALSE	IL12RB1	91.4314	0	51	0	0.995178	FALSE	0	IL12RB1	1038	0.459454
1.98578	0.00035549	0.50358	0.616601	23	4	FALSE	IFI30	73.4348	0	23	0	0.994235	FALSE	0	IFI30	326	0.380491
1.93365	0.000153616	0.517157	0.846774	32	4	FALSE	CD70	94.2812	0	32	0	0.99454	FALSE	0	CD70	230	0.483494
2.10427	4.77813e-05	0.475225	0.830065	18	5	FALSE	SH2D1B	78.7222	0	18	0	0.993542	FALSE	0	SH2D1B	52	0.447285
2.00474	0.000100667	0.498818	0.757895	20	4	FALSE	IL24	87.35	0	20	0	0.994124	FALSE	0	IL24	102	0.454948
2.04739	3.43585e-05	0.488426	0.818182	11	4	FALSE	HAMP	105.818	0	11	0	0.993875	FALSE	0	HAMP	46	0.551136
2.20853	0	0.45279	0	1	5	FALSE	VIPR2	171	0	1	0	0.992933	FALSE	0	VIPR2	0	0
2.06161	0.0001044	0.485057	0.805556	9	4	FALSE	IL27	117.222	0	9	0	0.993792	FALSE	0	IL27	72	0.613729
2.47867	0	0.403442	1	3	5	FALSE	GMFG	68.6667	0	3	0	0.991353	FALSE	0	GMFG	0	0.597101
2.40284	1.79474e-05	0.416174	0.714286	7	5	FALSE	PLAAT4	53.5714	0	7	0	0.991796	FALSE	0	PLAAT4	14	0.415282
2.25592	4.94069e-06	0.443277	0.9	5	4	FALSE	CETP	68.6	0	5	0	0.992655	FALSE	0	CETP	6	0.445455
3.58768	0	0.278732	0	1	5	FALSE	CRHR1	5	0	1	0	0.984867	FALSE	0	CRHR1	0	0
2.40284	0.000366153	0.416174	0	3	4	FALSE	INSL3	44	0	3	0	0.991796	FALSE	0	INSL3	188	0.352459
2.97156	0	0.336523	0	1	5	FALSE	NRG3	25	0	1	0	0.98847	FALSE	0	NRG3	0	0
2.8673	0	0.34876	0	1	5	FALSE	TAFA5	38	0	1	0	0.98908	FALSE	0	TAFA5	0	0
2.63507	6.93932e-05	0.379496	0	2	5	FALSE	NR5A1	42.5	0	2	0	0.990438	FALSE	0	NR5A1	36	0.506098
2.80095	0	0.357022	0	1	5	FALSE	TYMP	54	0	1	0	0.989468	FALSE	0	TYMP	0	0
4.01422	0	0.249115	0	1	5	FALSE	S100A3	2	0	1	0	0.982373	FALSE	0	S100A3	0	0
3.01896	0.00947867	0.33124	0	2	4	FALSE	S100Z	7	0	2	0	0.988193	FALSE	0	S100Z	4446	0.5
