# Supplementary material for: Exploring osteosarcoma based on the tumor microenvironment
Source: Front Immunol. 2024 Nov 25;15:1423194. doi: 10.3389/fimmu.2024.1423194 (PMC11625786; doi:10.3389/fimmu.2024.1423194)
Supplement: Supplementary file 9 [file Table9.xlsx]

## Sheet: string_interactions_short (48).
Table S9: Top 10 in network string_interactions_short.tsv ranked by MCC method.
genesymbol	logFC
IL6	2.16937
CCL2	2.20046
IL10	1.57175
CD4	1.30983
CD8A	1.79478
CCR7	1.3938
IL1B	1.5638
TNF	1.29127
CCL5	2.31188
CCR5	2.06109
