# Supplementary material for: Exploring osteosarcoma based on the tumor microenvironment
Source: Front Immunol. 2024 Nov 25;15:1423194. doi: 10.3389/fimmu.2024.1423194 (PMC11625786; doi:10.3389/fimmu.2024.1423194)
Supplement: Supplementary file 10 [file Table10.xlsx]

## Sheet: 分组
Table S10 Riskscore grouping.
sample	group
TARGET.40.PATMPU.01A	H_riskscore
TARGET.40.PATKSS.01A	H_riskscore
TARGET.40.PATMXR.01A	H_riskscore
TARGET.40.0A4I42.01A	H_riskscore
TARGET.40.0A4HY5.01A	H_riskscore
TARGET.40.PAMLKS.01A	H_riskscore
TARGET.40.0A4I0Q.01A	H_riskscore
TARGET.40.PAPKWD.01A	H_riskscore
TARGET.40.0A4I6O.01A	H_riskscore
TARGET.40.0A4I4O.01A	H_riskscore
TARGET.40.PATUXZ.01A	H_riskscore
TARGET.40.PAUUML.01A	H_riskscore
TARGET.40.PAKXLD.01A	H_riskscore
TARGET.40.PAUVUL.01A	H_riskscore
TARGET.40.PAMTCM.01A	H_riskscore
TARGET.40.PAMEKS.01A	H_riskscore
TARGET.40.PAVALD.01A	H_riskscore
TARGET.40.0A4HXS.01A	H_riskscore
TARGET.40.PAVECB.01A	H_riskscore
TARGET.40.PAPNVD.01A	H_riskscore
TARGET.40.PARGTM.01A	H_riskscore
TARGET.40.0A4I3S.01A	H_riskscore
TARGET.40.PATAWV.01A	H_riskscore
TARGET.40.PAUYTT.01A	H_riskscore
TARGET.40.PALKDP.01A	H_riskscore
TARGET.40.0A4I9K.01A	H_riskscore
TARGET.40.PARJXU.01A	H_riskscore
TARGET.40.PATPBS.01A	H_riskscore
TARGET.40.PALWWX.01A	H_riskscore
TARGET.40.PARDAX.01A	H_riskscore
TARGET.40.PAKFVX.01A	H_riskscore
TARGET.40.PARFTG.01A	H_riskscore
TARGET.40.PASSLM.01A	H_riskscore
TARGET.40.PANMIG.01A	H_riskscore
TARGET.40.PALFYN.01A	H_riskscore
TARGET.40.PASRNE.01A	H_riskscore
TARGET.40.PAVCLP.01A	H_riskscore
TARGET.40.PANSEN.01A	H_riskscore
TARGET.40.PANZZJ.01A	H_riskscore
TARGET.40.PAMHLF.01A	H_riskscore
TARGET.40.PAUTYB.01A	H_riskscore
TARGET.40.0A4HX8.01A	H_riskscore
TARGET.40.PARKAF.01A	L_riskscore
TARGET.40.PANVJJ.01A	L_riskscore
TARGET.40.PAUBIT.01A	L_riskscore
TARGET.40.0A4HLD.01A	L_riskscore
TARGET.40.0A4HMC.01A	L_riskscore
TARGET.40.PANGPE.01A	L_riskscore
TARGET.40.PAMJXS.01A	L_riskscore
TARGET.40.PALECC.01A	L_riskscore
TARGET.40.PANPUM.01A	L_riskscore
TARGET.40.PASUUH.01A	L_riskscore
TARGET.40.PARBGW.01A	L_riskscore
TARGET.40.PASKZZ.01A	L_riskscore
TARGET.40.PAMYYJ.01A	L_riskscore
TARGET.40.PANXSC.01A	L_riskscore
TARGET.40.PAUXPZ.01A	L_riskscore
TARGET.40.PAKZZK.01A	L_riskscore
TARGET.40.PAPIJR.01A	L_riskscore
TARGET.40.PASNZV.01A	L_riskscore
TARGET.40.0A4I0W.01A	L_riskscore
TARGET.40.0A4I5B.01A	L_riskscore
TARGET.40.PATMIF.01A	L_riskscore
TARGET.40.PASYUK.01A	L_riskscore
TARGET.40.PAVDTY.01A	L_riskscore
TARGET.40.PATEEM.01A	L_riskscore
TARGET.40.PALHRL.01A	L_riskscore
TARGET.40.0A4I65.01A	L_riskscore
TARGET.40.PASEFS.01A	L_riskscore
TARGET.40.0A4I48.01A	L_riskscore
TARGET.40.PAMRHD.01A	L_riskscore
TARGET.40.PANZHX.01A	L_riskscore
TARGET.40.PAPWWC.01A	L_riskscore
TARGET.40.PASFCV.01A	L_riskscore
TARGET.40.0A4I8U.01A	L_riskscore
TARGET.40.PALZGU.01A	L_riskscore
TARGET.40.PANGRW.01A	L_riskscore
TARGET.40.PAPXGT.01A	L_riskscore
TARGET.40.PAMHYN.01A	L_riskscore
TARGET.40.PATJVI.01A	L_riskscore
TARGET.40.PASEBY.01A	L_riskscore
TARGET.40.0A4I4M.01A	L_riskscore
TARGET.40.PAUTWB.01A	L_riskscore
TARGET.40.PALKGN.01A	L_riskscore
