# Supplementary material for: Exploring osteosarcoma based on the tumor microenvironment
Source: Front Immunol. 2024 Nov 25;15:1423194. doi: 10.3389/fimmu.2024.1423194 (PMC11625786; doi:10.3389/fimmu.2024.1423194)
Supplement: Supplementary file 11 [file Table11.xlsx]

## Sheet: Sheet1
Table S11 Differential expression of immune checkpoint-related genes in high- and low-risk groups
gene	L_riskscore	H_riskscore	p value
IDO1	upregulate	downregulate	0.0742
LAG3	upregulate	downregulate	0.0005
CTLA4	upregulate	downregulate	0.0096
TNFRSF9	upregulate	downregulate	0.1791
ICOS	upregulate	downregulate	0.0475
CD80	upregulate	downregulate	0.0077
PDCD1LG2	upregulate	downregulate	0.1047
TIGIT	upregulate	downregulate	0.0418
CD70	upregulate	downregulate	0.7305
TNFSF9	downregulate	upregulate	0.6467
ICOSLG	downregulate	upregulate	0.2593
KIR3DL1	upregulate	downregulate	0.072
CD86	upregulate	downregulate	0.0265
PDCD1	upregulate	downregulate	0.415
LAIR1	upregulate	downregulate	2.59e-05
TNFRSF8	upregulate	downregulate	0.4357
TNFSF15	upregulate	downregulate	0.0057
TNFRSF14	upregulate	downregulate	3.5e-05
IDO2	downregulate	upregulate	0.982
CD276	upregulate	downregulate	0.0233
CD40	upregulate	downregulate	2.05e-06
TNFRSF4	upregulate	downregulate	0.1009
TNFSF14	upregulate	downregulate	0.0446
HHLA2	upregulate	downregulate	0.268
CD244	upregulate	downregulate	0.0086
CD274	upregulate	downregulate	0.0727
HAVCR2	upregulate	downregulate	0.0015
CD27	upregulate	downregulate	0.034
BTLA	upregulate	downregulate	0.0033
LGALS9	upregulate	downregulate	1.05e-06
TMIGD2	upregulate	downregulate	0.5711
CD28	upregulate	downregulate	0.0672
CD48	upregulate	downregulate	0.0002
TNFRSF25	upregulate	downregulate	0.1517
CD40LG	upregulate	downregulate	0.0007
ADORA2A	upregulate	downregulate	0.0634
VTCN1	downregulate	upregulate	0.3474
CD160	downregulate	upregulate	0.0818
CD44	downregulate	upregulate	0.5718
TNFSF18	upregulate	downregulate	0.1281
TNFRSF18	upregulate	downregulate	0.9185
BTNL2	upregulate	downregulate	0.4904
C10orf54	upregulate	downregulate	1.74e-05
CD200R1	upregulate	downregulate	0.0019
TNFSF4	upregulate	downregulate	0.0174
CD200	upregulate	downregulate	0.0062
NRP1	upregulate	downregulate	0.0014
