# Supplementary material for: Exploring osteosarcoma based on the tumor microenvironment
Source: Front Immunol. 2024 Nov 25;15:1423194. doi: 10.3389/fimmu.2024.1423194 (PMC11625786; doi:10.3389/fimmu.2024.1423194)
Supplement: Supplementary file 12 [file Table12.xlsx]

## Sheet: xCell_84fpkm_xCell_0826040624
Table S12 MicroenvironmentScore.
sample	MicroenvironmentScore
TARGET.40.PASUUH.01A	0.8969
TARGET.40.PAUTWB.01A	0.8712
TARGET.40.PARJXU.01A	0.591
TARGET.40.PAPWWC.01A	0.5254
TARGET.40.PAUUML.01A	0.3364
TARGET.40.PAMHLF.01A	0.6123
TARGET.40.PAUBIT.01A	0.7273
TARGET.40.PASFCV.01A	1.0282
TARGET.40.PARDAX.01A	0.5044
TARGET.40.0A4I4O.01A	0.4856
TARGET.40.0A4I48.01A	0.7912
TARGET.40.PASEFS.01A	0.3041
TARGET.40.PARKAF.01A	0.6729
TARGET.40.PATUXZ.01A	0.3632
TARGET.40.PAMHYN.01A	0.6961
TARGET.40.PASEBY.01A	0.8406
TARGET.40.PANMIG.01A	0.6804
TARGET.40.PAKFVX.01A	0.452
TARGET.40.PASNZV.01A	0.7732
TARGET.40.0A4I4M.01A	0.9348
TARGET.40.PAMYYJ.01A	0.7699
TARGET.40.PAVECB.01A	0.5847
TARGET.40.0A4I42.01A	0.4804
TARGET.40.PASYUK.01A	1.3518
TARGET.40.PALECC.01A	0.7466
TARGET.40.PAMLKS.01A	0.3266
TARGET.40.PANSEN.01A	0.5314
TARGET.40.PALHRL.01A	0.331
TARGET.40.PANZHX.01A	0.918
TARGET.40.PALKDP.01A	0.4168
TARGET.40.0A4I65.01A	0.6268
TARGET.40.0A4I6O.01A	0.4277
TARGET.40.PALFYN.01A	0.9662
TARGET.40.PATPBS.01A	0.6474
TARGET.40.PAPXGT.01A	0.8277
TARGET.40.0A4HLD.01A	0.5088
TARGET.40.PAUYTT.01A	0.5262
TARGET.40.0A4I0W.01A	0.8073
TARGET.40.PARFTG.01A	0.763
TARGET.40.0A4HX8.01A	0.6384
TARGET.40.PAUTYB.01A	0.7854
TARGET.40.PATMXR.01A	0.6048
TARGET.40.PAPKWD.01A	0.3974
TARGET.40.PAPNVD.01A	0.3991
TARGET.40.PATMPU.01A	0.6654
TARGET.40.PAPIJR.01A	0.9758
TARGET.40.PAMEKS.01A	0.755
TARGET.40.PAVDTY.01A	0.6958
TARGET.40.PANGPE.01A	0.64
TARGET.40.PAMJXS.01A	0.5172
TARGET.40.PAKZZK.01A	0.6829
TARGET.40.PALWWX.01A	0.6569
TARGET.40.PASKZZ.01A	0.6877
TARGET.40.0A4HXS.01A	0.7502
TARGET.40.PATEEM.01A	0.774
TARGET.40.0A4I0Q.01A	0.6888
TARGET.40.PALKGN.01A	0.7567
TARGET.40.PASRNE.01A	0.8112
TARGET.40.PARGTM.01A	0.575
TARGET.40.PAUVUL.01A	0.5772
TARGET.40.PANGRW.01A	0.7384
TARGET.40.PAVCLP.01A	0.7904
TARGET.40.PATAWV.01A	0.4689
TARGET.40.PARBGW.01A	0.7379
TARGET.40.PANXSC.01A	0.8824
TARGET.40.0A4HMC.01A	0.8945
TARGET.40.PAUXPZ.01A	0.5128
TARGET.40.PATJVI.01A	0.7784
TARGET.40.PAMRHD.01A	0.7486
TARGET.40.PALZGU.01A	0.6952
TARGET.40.PANZZJ.01A	0.7816
TARGET.40.PATKSS.01A	0.2577
TARGET.40.PATMIF.01A	0.9014
TARGET.40.PANPUM.01A	0.5596
TARGET.40.PAKXLD.01A	0.3989
TARGET.40.PASSLM.01A	0.4113
TARGET.40.PAMTCM.01A	0.4016
TARGET.40.0A4HY5.01A	0.4597
TARGET.40.PAVALD.01A	0.3222
TARGET.40.0A4I8U.01A	0.6475
TARGET.40.0A4I9K.01A	0.6546
TARGET.40.0A4I3S.01A	0.7997
TARGET.40.PANVJJ.01A	0.7676
TARGET.40.0A4I5B.01A	0.9003
